# Supplementary material for: Associations between Health Literacy and Sociodemographic Factors: A Cross-Sectional Study in Malaysia Utilising the HLS-M-Q18
Source: Int J Environ Res Public Health. 2021 May 2;18(9):4860. doi: 10.3390/ijerph18094860 (PMC8125110; doi:10.3390/ijerph18094860)
Supplement: Supplementary file 1 [file ijerph-18-04860-s001.zip]

Archive with 2 entries (2 files):
- DATA HEALTH LITERACY  2.xlsx
- DATA HEALTH LITERACY - IJERPH (VALUE LABEL).xls
