# Supplementary material for: Associations between Health Literacy and Sociodemographic Factors: A Cross-Sectional Study in Malaysia Utilising the HLS-M-Q18
Source: Int J Environ Res Public Health. 2021 May 2;18(9):4860. doi: 10.3390/ijerph18094860 (PMC8125110; doi:10.3390/ijerph18094860)
Supplement: Supplementary file 1 [file ijerph-18-04860-s001.zip › DATA HEALTH LITERACY 2.xlsx]

## Sheet: Sheet1
NO_ID	Ethicity	Gender	Marital_Status	HL18_score	Mean_HL18	Index_HL18	Cat_HL18	NEW_CAT_HL18	Health_status	Health_problem	Exercise	Income	Age
Y076	1	2	1	57	3.16667	36.1111	3	1	2	2	2	1	1
M022	1	1	1	60	3.33333	38.8889	3	1	2	2	2	1	1
M012	1	2	1	55	3.05556	34.2593	3	1	2	2	2	#NULL!	1
M099	2	1	1	49	2.72222	28.7037	2	0	2	2	2	2	2
Y139	3	1	1	54	3	33.3333	3	1	2	1	1	2	2
Y040	2	1	1	35	1.94444	15.7407	1	0	2	1	1	1	2
L003	2	2	2	67	3.72222	45.3704	4	1	1	2	2	2	3
N060	1	1	2	54	3	33.3333	3	1	2	1	2	2	4
Y032	2	1	2	59	3.27778	37.963	3	1	2	2	1	2	3
N043	1	1	1	33	1.83333	13.8889	1	0	1	1	1	1	2
L032	2	2	1	57	3.16667	36.1111	3	1	2	2	2	#NULL!	4
L009	2	2	1	49	2.72222	28.7037	2	0	1	1	1	1	1
NID074	1	2	1	49	2.72222	28.7037	2	0	#NULL!	2	1	2	1
Y105	1	2	2	69	3.83333	47.2222	4	1	2	1	2	2	4
L010	2	2	2	48	2.66667	27.7778	2	0	1	1	2	1	2
L016	3	2	1	48	2.66667	27.7778	2	0	2	1	2	1	1
L052	1	1	1	54	3	33.3333	3	1	2	2	2	1	3
L059	4	2	1	72	4	50	4	1	2	2	2	1	2
A067	1	2	1	71	3.94444	49.0741	4	1	2	2	2	2	1
H040	1	2	1	72	4	50	4	1	2	2	2	2	1
A048	1	2	1	72	4	50	4	1	2	2	2	2	1
A007	1	2	1	72	4	50	4	1	2	2	2	1	1
A091	1	2	4	68	3.77778	46.2963	4	1	1	1	2	2	4
Y146	2	1	2	64	3.55556	42.5926	4	1	2	2	2	2	3
Y245	1	1	1	72	4	50	4	1	1	1	2	1	2
L045	1	1	2	69	3.83333	47.2222	4	1	2	2	2	2	2
M013	1	1	2	39	2.16667	19.4444	1	0	1	1	2	2	3
Y028	3	2	2	28	1.55556	9.25926	1	0	2	2	2	1	3
Y020	1	2	2	33	1.83333	13.8889	1	0	1	1	1	2	4
H030	1	2	1	59	3.27778	37.963	3	1	1	1	2	1	2
M116	2	2	1	65	3.61111	43.5185	4	1	2	2	1	2	2
Y066	1	1	1	67	3.72222	45.3704	4	1	2	2	1	1	1
H052	1	2	1	18	1	0	1	0	2	2	2	1	1
Y141	3	2	2	62	3.44444	40.7407	3	1	2	1	2	2	4
A031	3	1	2	54	3	33.3333	3	1	1	1	2	3	3
NID063	2	2	1	70	3.88889	48.1481	4	1	2	2	2	1	1
M150	4	2	1	52	2.88889	31.4815	2	0	2	2	2	1	1
NID062	2	2	1	64	3.55556	42.5926	4	1	2	2	2	1	1
M035	1	1	2	54	3	33.3333	3	1	1	2	2	1	2
N017	3	2	2	68	3.77778	46.2963	4	1	1	1	2	2	3
Y169	2	1	2	55	3.05556	34.2593	3	1	2	2	2	2	3
H032	1	2	2	38	2.11111	18.5185	1	0	1	2	2	2	2
Y127	3	2	3	54	3	33.3333	3	1	1	1	2	1	4
H058	1	2	3	64	3.55556	42.5926	4	1	2	2	2	2	2
L017	3	2	2	61	3.38889	39.8148	3	1	2	2	2	1	2
A105	1	1	2	45	2.5	25	1	0	2	2	1	1	2
M046	3	2	1	62	3.44444	40.7407	3	1	2	2	1	1	2
NID089	2	2	1	51	2.83333	30.5556	2	0	1	2	1	1	2
H023	1	2	2	60	3.33333	38.8889	3	1	2	2	2	1	1
A023	1	2	1	34	1.88889	14.8148	1	0	2	2	1	1	2
N008	3	2	2	72	4	50	4	1	2	2	2	2	2
H055	1	2	2	54	3	33.3333	3	1	2	2	1	2	2
L065	1	2	1	55	3.05556	34.2593	3	1	2	2	1	1	2
L086	1	2	1	54	3	33.3333	3	1	2	2	2	1	1
H001	1	2	4	53	2.94444	32.4074	2	0	2	2	2	1	4
Y023	1	1	2	54	3	33.3333	3	1	2	1	2	2	4
L051	1	1	2	54	3	33.3333	3	1	2	2	1	1	2
Y251	1	1	2	57	3.16667	36.1111	3	1	2	2	1	2	4
A016	1	2	2	51	2.83333	30.5556	2	0	1	1	2	1	4
H051	2	1	1	45	2.5	25	1	0	1	1	1	2	3
M050	1	2	1	46	2.55556	25.9259	2	0	2	2	1	1	2
N019	1	2	1	46	2.55556	25.9259	2	0	2	2	1	1	1
H065	1	2	1	53	2.94444	32.4074	2	0	2	2	2	1	2
N116	4	2	1	53	2.94444	32.4074	2	0	2	1	2	1	2
H053	1	2	1	55	3.05556	34.2593	3	1	2	1	1	1	2
M100	2	2	1	52	2.88889	31.4815	2	0	1	2	2	2	2
N028	2	2	1	48	2.66667	27.7778	2	0	1	2	2	1	3
A133	4	2	1	44	2.44444	24.0741	1	0	1	2	2	1	1
M056	1	2	2	50	2.77778	29.6296	2	0	2	2	1	1	2
Y052	1	2	2	48	2.66667	27.7778	2	0	2	2	2	1	2
M007	1	2	4	53	2.94444	32.4074	2	0	2	2	1	1	4
Y236	2	2	2	56	3.11111	35.1852	3	1	2	2	2	2	1
A025	1	2	2	47	2.61111	26.8519	2	0	1	2	1	1	2
NID098	1	1	1	57	3.16667	36.1111	3	1	2	2	2	3	2
Y068	1	2	1	61	3.38889	39.8148	3	1	2	2	1	2	1
A004	1	1	2	62	3.44444	40.7407	3	1	2	2	1	2	2
A119	4	2	2	52	2.88889	31.4815	2	0	2	2	2	1	3
N133	1	2	2	62	3.44444	40.7407	3	1	2	2	2	2	2
A092	1	2	2	65	3.61111	43.5185	4	1	2	1	2	1	4
M151	4	2	1	52	2.88889	31.4815	2	0	2	2	2	1	1
Y228	2	2	2	53	2.94444	32.4074	2	0	1	1	2	1	4
L024	1	1	2	62	3.44444	40.7407	3	1	2	1	2	2	4
M112	2	2	1	47	2.61111	26.8519	2	0	2	2	2	2	2
Y202	1	2	1	66	3.66667	44.4444	4	1	2	2	2	2	2
M030	1	1	1	36	2	16.6667	1	0	1	2	1	1	1
Y204	1	2	1	54	3	33.3333	3	1	2	2	2	2	3
A033	1	2	2	36	2	16.6667	1	0	2	1	2	3	3
Y200	4	1	1	55	3.05556	34.2593	3	1	2	2	1	1	1
N049	2	2	1	62	3.44444	40.7407	3	1	2	2	1	2	2
Y207	4	1	1	42	2.33333	22.2222	1	0	1	1	2	1	3
M124	2	2	1	37	2.05556	17.5926	1	0	2	2	1	2	1
Y208	4	1	1	48	2.66667	27.7778	2	0	2	1	2	1	2
Y036	2	2	2	47	2.61111	26.8519	2	0	2	2	1	2	3
A058	1	2	1	67	3.72222	45.3704	4	1	2	2	2	1	2
L074	4	1	1	48	2.66667	27.7778	2	0	2	2	2	1	2
H026	2	2	1	54	3	33.3333	3	1	2	1	2	2	4
A102	1	1	2	44	2.44444	24.0741	1	0	1	1	2	1	2
N120	1	2	1	59	3.27778	37.963	3	1	2	1	2	1	2
H068	1	2	2	52	2.88889	31.4815	2	0	2	2	2	3	2
H016	1	2	2	54	3	33.3333	3	1	2	2	2	1	2
M120	2	2	1	50	2.77778	29.6296	2	0	2	2	2	2	2
A050	1	2	1	59	3.27778	37.963	3	1	2	2	2	1	2
M137	4	2	1	42	2.33333	22.2222	1	0	2	2	2	1	3
N040	2	1	2	59	3.27778	37.963	3	1	2	1	2	2	3
Y233	2	2	2	55	3.05556	34.2593	3	1	1	1	1	1	3
Y035	2	1	2	57	3.16667	36.1111	3	1	1	1	1	2	4
L033	1	1	2	64	3.55556	42.5926	4	1	2	2	2	2	4
A036	1	1	1	60	3.33333	38.8889	3	1	2	2	1	1	1
H006	1	1	1	50	2.77778	29.6296	2	0	2	2	1	1	2
M096	2	2	1	38	2.11111	18.5185	1	0	2	2	1	3	2
M088	2	2	2	34	1.88889	14.8148	1	0	1	2	2	2	2
L002	2	2	2	46	2.55556	25.9259	2	0	2	2	1	1	3
Y073	1	1	2	46	2.55556	25.9259	2	0	2	2	1	2	2
M148	4	2	1	49	2.72222	28.7037	2	0	2	2	2	1	2
Y088	1	2	2	51	2.83333	30.5556	2	0	2	2	1	2	2
Y211	4	2	999	60	3.33333	38.8889	3	1	1	1	2	1	2
A090	1	1	1	65	3.61111	43.5185	4	1	1	2	1	1	2
N011	4	2	2	45	2.5	25	1	0	1	1	1	1	3
L053	2	2	1	43	2.38889	23.1481	1	0	2	2	1	2	2
Y188	1	2	1	57	3.16667	36.1111	3	1	2	2	2	1	1
Y159	2	2	3	54	3	33.3333	3	1	2	2	2	1	2
H067	1	1	2	48	2.66667	27.7778	2	0	2	2	1	2	2
N018	3	1	2	48	2.66667	27.7778	2	0	2	2	1	2	3
L071	4	2	2	52	2.88889	31.4815	2	0	1	2	2	2	2
N130	1	2	2	54	3	33.3333	3	1	2	1	2	1	3
M074	1	1	2	63	3.5	41.6667	3	1	1	2	2	1	4
M063	1	1	1	47	2.61111	26.8519	2	0	2	1	2	1	1
M062	1	1	1	47	2.61111	26.8519	2	0	2	2	2	1	1
M108	2	1	1	54	3	33.3333	3	1	1	1	2	1	3
Y104	1	2	1	51	2.83333	30.5556	2	0	2	2	2	2	1
M027	1	1	1	47	2.61111	26.8519	2	0	2	2	2	1	1
NID077	2	2	2	52	2.88889	31.4815	2	0	2	2	1	3	3
A136	4	2	2	47	2.61111	26.8519	2	0	2	2	2	1	2
L011	4	2	1	66	3.66667	44.4444	4	1	2	2	2	2	1
Y061	1	1	1	63	3.5	41.6667	3	1	2	2	2	2	1
H019	3	2	1	46	2.55556	25.9259	2	0	2	2	2	2	2
Y138	3	2	1	49	2.72222	28.7037	2	0	2	2	2	3	3
Y090	1	1	2	45	2.5	25	1	0	2	2	2	2	2
A037	1	1	1	52	2.88889	31.4815	2	0	2	2	1	1	1
H069	1	2	2	53	2.94444	32.4074	2	0	2	2	2	2	2
Y063	1	1	1	68	3.77778	46.2963	4	1	2	2	1	1	1
N001	1	1	2	49	2.72222	28.7037	2	0	1	2	2	2	2
M118	2	2	1	69	3.83333	47.2222	4	1	2	2	1	2	2
A099	1	2	2	41	2.27778	21.2963	1	0	1	1	2	1	2
L087	1	1	1	57	3.16667	36.1111	3	1	2	2	2	#NULL!	1
Y240	1	2	2	50	2.77778	29.6296	2	0	1	1	1	2	2
L057	4	2	2	54	3	33.3333	3	1	2	2	2	1	1
M089	2	2	1	42	2.33333	22.2222	1	0	1	2	1	1	2
N014	1	2	1	61	3.38889	39.8148	3	1	2	2	2	2	1
A135	4	2	2	58	3.22222	37.037	3	1	2	2	2	2	2
M025	1	1	1	53	2.94444	32.4074	2	0	2	2	2	1	1
L080	2	2	1	49	2.72222	28.7037	2	0	2	2	2	1	2
NID096	1	2	1	51	2.83333	30.5556	2	0	1	1	1	2	2
N020	1	2	2	69	3.83333	47.2222	4	1	2	1	2	1	2
N031	2	2	2	54	3	33.3333	3	1	2	2	1	1	2
A094	1	1	2	64	3.55556	42.5926	4	1	1	1	1	3	3
Y026	3	1	2	61	3.38889	39.8148	3	1	2	2	1	1	3
M111	2	2	1	57	3.16667	36.1111	3	1	1	1	2	2	2
M014	2	1	2	50	2.77778	29.6296	2	0	2	2	2	1	3
N129	4	2	1	59	3.27778	37.963	3	1	2	2	1	1	1
Y257	1	2	1	52	2.88889	31.4815	2	0	2	2	2	1	1
Y246	1	2	1	57	3.16667	36.1111	3	1	2	2	2	1	2
N107	1	2	2	54	3	33.3333	3	1	2	2	1	2	3
A054	1	2	1	64	3.55556	42.5926	4	1	2	2	2	1	1
M113	2	2	1	55	3.05556	34.2593	3	1	2	2	1	2	2
NID061	2	2	3	44	2.44444	24.0741	1	0	1	2	1	1	1
Y062	1	1	1	53	2.94444	32.4074	2	0	2	2	2	1	1
A077	1	1	3	37	2.05556	17.5926	1	0	1	1	2	2	3
H066	1	1	3	51	2.83333	30.5556	2	0	1	1	1	2	2
Y058	1	1	1	58	3.22222	37.037	3	1	2	2	2	1	1
A104	1	1	2	54	3	33.3333	3	1	2	2	1	2	2
M032	1	2	2	51	2.83333	30.5556	2	0	1	2	2	2	2
H060	1	2	2	58	3.22222	37.037	3	1	2	2	1	2	2
Y243	1	2	1	47	2.61111	26.8519	2	0	2	2	2	1	2
A097	1	2	1	53	2.94444	32.4074	2	0	2	2	2	2	3
N117	1	2	1	51	2.83333	30.5556	2	0	2	2	1	1	2
A113	4	2	1	46	2.55556	25.9259	2	0	1	2	1	1	2
A057	1	2	1	50	2.77778	29.6296	2	0	2	1	2	1	1
M101	2	2	2	57	3.16667	36.1111	3	1	2	2	2	3	2
Y014	1	2	2	50	2.77778	29.6296	2	0	2	1	2	2	4
Y156	2	1	1	63	3.5	41.6667	3	1	1	2	1	1	2
A131	4	2	1	53	2.94444	32.4074	2	0	2	2	1	1	2
L078	2	2	2	72	4	50	4	1	2	2	2	2	2
A120	4	2	1	57	3.16667	36.1111	3	1	2	2	2	1	2
A127	4	2	1	64	3.55556	42.5926	4	1	2	2	2	2	2
A134	1	2	1	53	2.94444	32.4074	2	0	2	2	2	1	2
N055	4	2	1	64	3.55556	42.5926	4	1	2	2	1	2	2
A140	1	2	2	49	2.72222	28.7037	2	0	2	2	2	1	2
A071	1	2	1	51	2.83333	30.5556	2	0	2	1	2	2	1
L043	1	1	2	62	3.44444	40.7407	3	1	2	2	2	2	3
M145	4	2	1	50	2.77778	29.6296	2	0	2	2	2	1	1
L021	1	1	2	65	3.61111	43.5185	4	1	2	2	1	3	4
N056	3	2	2	53	2.94444	32.4074	2	0	2	2	2	1	3
Y048	1	2	2	60	3.33333	38.8889	3	1	2	2	1	1	3
H063	1	2	1	46	2.55556	25.9259	2	0	1	2	1	1	1
M065	1	1	1	57	3.16667	36.1111	3	1	1	2	1	2	1
Y059	1	1	1	59	3.27778	37.963	3	1	2	2	1	#NULL!	1
H042	1	2	1	46	2.55556	25.9259	2	0	2	2	2	1	1
A056	1	2	1	39	2.16667	19.4444	1	0	2	1	2	1	1
N029	2	2	2	52	2.88889	31.4815	2	0	1	2	2	1	2
M059	1	2	1	54	3	33.3333	3	1	2	2	2	3	1
Y196	4	1	2	54	3	33.3333	3	1	2	2	1	2	3
N004	1	1	1	46	2.55556	25.9259	2	0	1	2	1	1	1
H036	1	2	1	54	3	33.3333	3	1	2	2	2	2	1
Y140	3	1	2	54	3	33.3333	3	1	2	2	1	2	4
Y006	1	1	1	50	2.77778	29.6296	2	0	1	2	2	1	2
M010	1	2	2	49	2.72222	28.7037	2	0	2	2	2	1	2
M078	1	2	1	52	2.88889	31.4815	2	0	2	2	2	1	2
N108	1	2	1	61	3.38889	39.8148	3	1	2	2	2	2	2
M049	1	2	2	57	3.16667	36.1111	3	1	2	2	2	2	3
Y103	1	1	1	56	3.11111	35.1852	3	1	1	1	2	2	1
Y060	1	1	1	59	3.27778	37.963	3	1	2	2	2	1	1
A142	4	2	2	51	2.83333	30.5556	2	0	2	1	1	1	2
A081	1	1	1	72	4	50	4	1	2	1	2	1	2
H034	1	2	1	54	3	33.3333	3	1	2	2	2	1	1
Y071	1	2	1	64	3.55556	42.5926	4	1	2	2	2	2	1
N007	3	2	2	55	3.05556	34.2593	3	1	2	2	1	2	3
M001	1	2	1	54	3	33.3333	3	1	1	1	2	1	2
A100	1	2	2	45	2.5	25	1	0	1	1	2	1	3
N112	1	1	2	55	3.05556	34.2593	3	1	1	1	1	1	3
M105	2	2	2	65	3.61111	43.5185	4	1	2	2	1	2	2
Y069	1	2	1	60	3.33333	38.8889	3	1	2	1	2	1	1
H017	1	1	1	36	2	16.6667	1	0	2	1	1	1	1
A055	2	2	1	54	3	33.3333	3	1	1	1	2	1	2
Y247	1	2	2	68	3.77778	46.2963	4	1	2	2	2	2	2
M143	4	2	1	48	2.66667	27.7778	2	0	2	2	2	1	1
Y244	1	2	1	58	3.22222	37.037	3	1	2	2	1	1	2
Y220	1	2	1	47	2.61111	26.8519	2	0	2	2	2	1	2
N106	1	1	1	51	2.83333	30.5556	2	0	2	2	2	1	2
N113	4	2	2	43	2.38889	23.1481	1	0	1	1	2	1	2
Y215	4	1	2	56	3.11111	35.1852	3	1	2	2	2	1	2
L037	1	2	1	56	3.11111	35.1852	3	1	1	2	2	2	2
M123	2	1	1	45	2.5	25	1	0	1	2	1	1	2
M135	4	2	1	56	3.11111	35.1852	3	1	2	1	1	1	1
Y210	4	1	2	57	3.16667	36.1111	3	1	2	2	1	3	3
M115	2	2	1	67	3.72222	45.3704	4	1	2	1	2	2	3
H043	1	2	1	47	2.61111	26.8519	2	0	2	2	2	1	1
H048	1	2	2	51	2.83333	30.5556	2	0	2	2	2	3	2
Y112	2	2	1	45	2.5	25	1	0	2	2	2	1	2
M129	2	2	1	51	2.83333	30.5556	2	0	2	2	1	2	1
A018	1	1	1	53	2.94444	32.4074	2	0	1	2	1	1	2
H024	1	2	1	44	2.44444	24.0741	1	0	2	2	1	2	1
L041	1	2	1	47	2.61111	26.8519	2	0	2	2	1	2	2
NID099	1	2	2	52	2.88889	31.4815	2	0	2	2	2	#NULL!	3
M103	2	2	2	53	2.94444	32.4074	2	0	2	2	2	2	2
Y183	1	2	2	59	3.27778	37.963	3	1	2	2	2	2	2
A011	1	2	2	59	3.27778	37.963	3	1	1	1	2	3	4
Y049	1	2	1	46	2.55556	25.9259	2	0	2	2	1	2	2
M083	1	2	2	52	2.88889	31.4815	2	0	2	2	2	1	4
M125	2	2	2	63	3.5	41.6667	3	1	2	2	2	2	2
M136	4	2	1	56	3.11111	35.1852	3	1	2	1	1	2	2
Y195	4	2	1	54	3	33.3333	3	1	2	2	2	2	2
H073	1	2	1	40	2.22222	20.3704	1	0	2	2	2	3	2
Y070	1	2	1	56	3.11111	35.1852	3	1	2	2	2	3	1
NID070	3	2	2	62	3.44444	40.7407	3	1	2	2	2	2	3
N035	1	2	2	60	3.33333	38.8889	3	1	1	1	2	1	3
M106	2	2	4	52	2.88889	31.4815	2	0	2	2	2	1	4
M131	2	2	2	72	4	50	4	1	2	2	2	3	3
L083	2	2	1	55	3.05556	34.2593	3	1	1	1	1	1	2
M082	1	2	2	71	3.94444	49.0741	4	1	2	2	2	3	3
Y201	4	2	1	61	3.38889	39.8148	3	1	2	2	2	1	3
A089	1	1	2	41	2.27778	21.2963	1	0	2	2	2	2	4
A022	1	2	1	62	3.44444	40.7407	3	1	2	2	2	1	1
Y045	1	1	1	54	3	33.3333	3	1	2	2	2	2	1
Y162	2	2	2	63	3.5	41.6667	3	1	2	2	1	2	3
A079	1	2	2	49	2.72222	28.7037	2	0	1	1	2	1	4
NID068	2	1	2	43	2.38889	23.1481	1	0	1	2	2	1	4
A045	1	2	1	48	2.66667	27.7778	2	0	2	2	2	1	1
Y217	1	2	1	67	3.72222	45.3704	4	1	2	2	2	1	1
M019	1	2	2	61	3.38889	39.8148	3	1	2	2	1	2	2
H044	1	2	1	49	2.72222	28.7037	2	0	2	2	2	2	3
N045	1	2	2	64	3.55556	42.5926	4	1	2	2	2	2	2
Y003	1	2	2	61	3.38889	39.8148	3	1	2	2	2	2	2
NID075	1	1	1	50	2.77778	29.6296	2	0	2	2	2	1	1
Y248	1	2	2	53	2.94444	32.4074	2	0	2	2	2	1	2
Y056	1	2	2	56	3.11111	35.1852	3	1	2	1	2	1	3
L022	1	1	2	59	3.27778	37.963	3	1	2	2	1	2	4
A070	2	2	2	51	2.83333	30.5556	2	0	1	1	2	2	4
H010	3	2	1	59	3.27778	37.963	3	1	2	2	2	1	2
A116	1	2	1	47	2.61111	26.8519	2	0	2	2	1	1	2
M057	1	2	1	62	3.44444	40.7407	3	1	2	2	2	3	1
Y027	3	2	2	55	3.05556	34.2593	3	1	2	2	2	1	3
M026	1	1	1	56	3.11111	35.1852	3	1	2	2	2	1	1
N051	2	1	1	54	3	33.3333	3	1	2	2	2	2	3
M126	2	1	1	58	3.22222	37.037	3	1	1	2	1	1	2
N102	2	1	2	53	2.94444	32.4074	2	0	2	2	1	1	2
L084	2	2	1	58	3.22222	37.037	3	1	1	1	1	2	2
Y015	1	2	2	45	2.5	25	1	0	2	2	1	2	3
M034	1	1	2	59	3.27778	37.963	3	1	1	1	2	1	3
A038	1	1	3	48	2.66667	27.7778	2	0	2	2	1	1	3
N054	5	1	2	50	2.77778	29.6296	2	0	2	2	2	2	3
M023	1	1	1	63	3.5	41.6667	3	1	2	2	1	1	1
A035	2	2	2	56	3.11111	35.1852	3	1	1	1	2	1	4
N111	1	1	2	58	3.22222	37.037	3	1	2	2	1	3	3
L058	4	1	1	52	2.88889	31.4815	2	0	1	1	1	1	1
M147	4	2	1	50	2.77778	29.6296	2	0	2	2	1	1	2
M004	1	1	2	47	2.61111	26.8519	2	0	2	2	1	2	3
Y250	1	2	1	65	3.61111	43.5185	4	1	2	2	2	1	2
A118	1	2	1	40	2.22222	20.3704	1	0	2	1	1	1	2
Y024	1	2	2	47	2.61111	26.8519	2	0	1	2	1	1	2
Y084	1	2	2	58	3.22222	37.037	3	1	1	1	2	2	2
H050	2	2	1	47	2.61111	26.8519	2	0	2	1	1	2	2
M017	3	2	1	48	2.66667	27.7778	2	0	2	2	2	2	1
A107	1	2	2	49	2.72222	28.7037	2	0	2	2	1	2	3
Y047	1	1	2	51	2.83333	30.5556	2	0	2	2	1	2	3
A098	1	2	2	49	2.72222	28.7037	2	0	2	2	2	1	2
M076	1	1	2	53	2.94444	32.4074	2	0	2	2	2	1	2
N142	1	2	3	46	2.55556	25.9259	2	0	2	1	1	1	2
Y064	1	1	1	63	3.5	41.6667	3	1	2	2	1	1	1
A001	1	2	1	62	3.44444	40.7407	3	1	2	2	2	1	1
H003	1	1	1	61	3.38889	39.8148	3	1	2	2	1	2	2
Y009	1	1	1	41	2.27778	21.2963	1	0	2	2	1	1	1
M079	1	2	4	67	3.72222	45.3704	4	1	2	2	2	1	4
Y033	2	1	1	60	3.33333	38.8889	3	1	2	2	2	2	2
L088	1	2	1	69	3.83333	47.2222	4	1	2	1	1	1	1
A068	1	2	1	54	3	33.3333	3	1	2	2	2	1	1
M139	4	2	1	43	2.38889	23.1481	1	0	2	2	2	1	1
A072	2	2	2	38	2.11111	18.5185	1	0	2	2	1	2	2
Y191	4	2	1	56	3.11111	35.1852	3	1	2	2	2	1	1
NID066	1	2	1	56	3.11111	35.1852	3	1	2	2	2	3	1
N119	4	2	1	52	2.88889	31.4815	2	0	1	2	1	1	2
Y107	1	2	2	50	2.77778	29.6296	2	0	2	2	2	2	3
Y214	1	2	2	52	2.88889	31.4815	2	0	2	2	2	1	2
L031	1	2	2	62	3.44444	40.7407	3	1	1	1	2	1	4
Y126	4	1	2	51	2.83333	30.5556	2	0	1	1	1	2	2
M043	1	2	2	51	2.83333	30.5556	2	0	1	1	1	2	4
M051	3	1	2	67	3.72222	45.3704	4	1	2	2	1	1	3
H028	1	2	1	49	2.72222	28.7037	2	0	2	2	2	1	1
Y124	3	2	2	51	2.83333	30.5556	2	0	1	1	2	1	3
Y053	1	2	1	42	2.33333	22.2222	1	0	2	2	1	1	2
N110	1	2	2	59	3.27778	37.963	3	1	2	2	1	3	2
M090	2	1	1	56	3.11111	35.1852	3	1	1	2	1	2	2
A015	1	2	1	54	3	33.3333	3	1	2	1	1	1	2
L079	2	2	2	55	3.05556	34.2593	3	1	2	2	1	1	2
Y134	3	1	1	40	2.22222	20.3704	1	0	2	1	2	1	3
Y086	1	1	1	49	2.72222	28.7037	2	0	2	2	2	3	2
M141	4	2	2	55	3.05556	34.2593	3	1	2	2	2	1	3
Y157	2	2	2	36	2	16.6667	1	0	1	2	2	1	2
A005	2	1	1	52	2.88889	31.4815	2	0	1	1	2	1	2
L063	4	1	2	54	3	33.3333	3	1	2	2	2	1	3
N114	3	2	2	55	3.05556	34.2593	3	1	1	1	2	1	3
H012	2	1	2	47	2.61111	26.8519	2	0	2	2	2	1	4
L035	1	1	2	44	2.44444	24.0741	1	0	1	1	1	3	4
Y038	2	1	1	45	2.5	25	1	0	1	2	1	1	1
H046	1	1	1	43	2.38889	23.1481	1	0	2	2	2	1	2
A041	1	2	3	53	2.94444	32.4074	2	0	2	2	2	2	3
Y212	1	2	2	54	3	33.3333	3	1	2	2	2	1	2
Y197	4	2	2	53	2.94444	32.4074	2	0	2	2	2	1	3
N121	1	2	1	53	2.94444	32.4074	2	0	1	1	2	1	2
L044	1	1	3	53	2.94444	32.4074	2	0	2	2	2	2	2
Y085	1	2	1	47	2.61111	26.8519	2	0	2	2	2	1	2
N022	2	1	1	55	3.05556	34.2593	3	1	2	2	1	2	2
N123	1	2	1	53	2.94444	32.4074	2	0	1	2	2	1	3
H045	1	2	1	47	2.61111	26.8519	2	0	2	2	1	1	1
Y180	4	2	1	32	1.77778	12.963	1	0	2	2	2	1	2
A080	1	2	2	63	3.5	41.6667	3	1	1	1	2	1	4
H009	1	2	3	51	2.83333	30.5556	2	0	2	2	2	1	3
A051	2	1	2	45	2.5	25	1	0	2	2	2	2	4
Y170	2	1	1	53	2.94444	32.4074	2	0	2	1	2	1	3
N006	3	1	1	54	3	33.3333	3	1	2	1	2	2	2
N024	2	1	2	45	2.5	25	1	0	2	2	2	2	2
Y007	1	1	1	36	2	16.6667	1	0	2	2	2	1	1
A112	4	1	2	24	1.33333	5.55556	1	0	2	2	1	1	2
N023	2	2	2	57	3.16667	36.1111	3	1	2	2	1	1	2
A052	1	2	2	53	2.94444	32.4074	2	0	2	2	1	2	2
L018	3	2	2	53	2.94444	32.4074	2	0	2	2	1	2	2
A126	4	2	1	49	2.72222	28.7037	2	0	1	2	2	1	2
N139	4	2	1	52	2.88889	31.4815	2	0	2	2	1	2	1
A008	2	2	2	69	3.83333	47.2222	4	1	2	2	2	3	3
N010	1	1	1	44	2.44444	24.0741	1	0	1	1	2	2	1
N053	4	2	1	51	2.83333	30.5556	2	0	2	2	1	1	2
M002	1	1	1	52	2.88889	31.4815	2	0	2	1	2	1	2
Y229	2	2	1	62	3.44444	40.7407	3	1	2	2	2	1	1
L054	3	1	1	45	2.5	25	1	0	2	2	2	2	1
N057	3	2	1	58	3.22222	37.037	3	1	2	2	2	1	2
M011	1	1	1	60	3.33333	38.8889	3	1	2	2	2	1	2
Y160	2	2	2	59	3.27778	37.963	3	1	2	2	2	1	4
Y185	4	2	1	50	2.77778	29.6296	2	0	1	2	1	1	2
Y253	1	1	1	55	3.05556	34.2593	3	1	2	1	1	1	2
M130	2	1	1	54	3	33.3333	3	1	2	2	2	1	1
A062	1	1	1	40	2.22222	20.3704	1	0	2	1	1	1	1
Y178	1	1	1	42	2.33333	22.2222	1	0	2	2	2	1	2
M114	2	2	1	50	2.77778	29.6296	2	0	1	1	2	2	2
M085	2	2	1	47	2.61111	26.8519	2	0	2	1	1	1	1
Y225	4	2	2	55	3.05556	34.2593	3	1	2	2	2	2	3
Y237	2	2	1	53	2.94444	32.4074	2	0	1	2	2	1	2
N048	3	1	2	38	2.11111	18.5185	1	0	2	2	2	3	2
M117	2	1	1	53	2.94444	32.4074	2	0	1	2	2	2	1
A095	1	2	2	47	2.61111	26.8519	2	0	2	2	2	1	2
M039	1	2	2	49	2.72222	28.7037	2	0	2	2	2	3	2
N002	1	1	1	45	2.5	25	1	0	2	2	1	1	2
A019	1	1	1	47	2.61111	26.8519	2	0	2	2	2	3	2
M127	2	1	1	50	2.77778	29.6296	2	0	2	2	1	1	2
Y213	4	2	1	49	2.72222	28.7037	2	0	2	2	1	1	1
H070	1	1	2	58	3.22222	37.037	3	1	2	2	1	2	2
A032	1	2	2	51	2.83333	30.5556	2	0	2	2	1	1	2
A115	4	2	1	44	2.44444	24.0741	1	0	2	2	2	1	1
H037	1	2	1	53	2.94444	32.4074	2	0	2	2	2	1	1
A029	1	1	1	45	2.5	25	1	0	2	2	1	1	2
Y065	1	1	1	63	3.5	41.6667	3	1	2	2	2	1	1
NID079	2	1	1	57	3.16667	36.1111	3	1	1	2	1	2	1
NID069	2	2	2	49	2.72222	28.7037	2	0	2	2	2	1	2
M140	4	2	1	55	3.05556	34.2593	3	1	1	2	2	1	1
N118	1	2	1	41	2.27778	21.2963	1	0	1	2	2	1	1
NID095	1	1	1	54	3	33.3333	3	1	2	2	2	3	2
N015	2	1	2	54	3	33.3333	3	1	2	2	2	2	2
NID100	1	2	2	48	2.66667	27.7778	2	0	1	2	2	3	2
Y051	1	1	1	50	2.77778	29.6296	2	0	2	2	2	1	1
M092	2	2	2	54	3	33.3333	3	1	2	2	2	3	2
H039	1	2	1	61	3.38889	39.8148	3	1	2	2	2	2	2
M036	1	2	1	54	3	33.3333	3	1	2	2	2	2	1
A103	1	1	2	49	2.72222	28.7037	2	0	1	2	2	1	2
A096	1	1	2	50	2.77778	29.6296	2	0	2	2	1	2	4
N009	3	1	2	50	2.77778	29.6296	2	0	2	1	2	2	3
A139	2	2	2	66	3.66667	44.4444	4	1	1	1	2	2	3
NID064	2	2	2	54	3	33.3333	3	1	2	2	1	2	3
Y161	2	1	2	51	2.83333	30.5556	2	0	1	1	1	1	3
L040	1	1	1	62	3.44444	40.7407	3	1	2	2	2	1	2
Y249	1	2	1	69	3.83333	47.2222	4	1	2	2	2	1	1
N132	4	1	1	64	3.55556	42.5926	4	1	2	2	2	1	1
L039	1	1	2	52	2.88889	31.4815	2	0	2	2	1	1	2
A049	1	2	1	47	2.61111	26.8519	2	0	2	2	2	2	1
M107	2	2	2	57	3.16667	36.1111	3	1	2	2	1	2	2
Y101	1	1	1	58	3.22222	37.037	3	1	2	2	1	1	1
M009	1	2	1	54	3	33.3333	3	1	2	2	2	3	1
Y224	1	2	2	50	2.77778	29.6296	2	0	1	2	2	1	2
A124	4	2	1	38	2.11111	18.5185	1	0	1	1	2	1	2
A030	1	1	1	51	2.83333	30.5556	2	0	2	1	2	1	2
Y095	2	2	1	47	2.61111	26.8519	2	0	2	2	2	1	1
Y096	2	2	1	47	2.61111	26.8519	2	0	2	2	2	1	1
N038	1	1	2	53	2.94444	32.4074	2	0	1	1	2	2	2
M040	1	2	2	34	1.88889	14.8148	1	0	2	2	1	2	2
M061	1	1	1	71	3.94444	49.0741	4	1	1	2	1	1	1
H025	1	1	1	61	3.38889	39.8148	3	1	2	2	2	1	4
NID071	1	2	2	61	3.38889	39.8148	3	1	2	2	1	2	3
H007	1	1	2	45	2.5	25	1	0	1	2	1	1	2
M053	1	2	2	45	2.5	25	1	0	1	2	2	2	2
Y150	2	2	2	49	2.72222	28.7037	2	0	1	1	2	1	4
L050	1	1	2	45	2.5	25	1	0	2	1	1	2	2
H008	1	1	2	56	3.11111	35.1852	3	1	2	1	2	2	4
M058	1	2	2	45	2.5	25	1	0	1	2	2	2	2
N128	1	1	2	51	2.83333	30.5556	2	0	2	2	2	2	3
Y080	1	1	2	44	2.44444	24.0741	1	0	2	2	1	1	2
Y010	1	1	1	60	3.33333	38.8889	3	1	1	2	1	2	1
M020	1	1	2	57	3.16667	36.1111	3	1	2	2	2	2	1
Y057	1	1	2	60	3.33333	38.8889	3	1	2	2	2	2	1
Y173	1	1	2	40	2.22222	20.3704	1	0	1	2	2	2	2
Y116	2	1	1	47	2.61111	26.8519	2	0	1	2	1	1	1
N137	1	2	1	60	3.33333	38.8889	3	1	2	2	2	1	2
Y168	2	2	1	54	3	33.3333	3	1	2	2	2	2	2
A073	1	2	1	53	2.94444	32.4074	2	0	1	1	1	1	2
L055	4	1	2	52	2.88889	31.4815	2	0	2	2	1	2	2
Y083	1	1	2	56	3.11111	35.1852	3	1	2	2	2	2	2
M048	2	2	3	51	2.83333	30.5556	2	0	2	2	2	2	3
L070	4	2	1	53	2.94444	32.4074	2	0	2	2	1	2	1
M084	2	1	1	48	2.66667	27.7778	2	0	2	2	1	2	3
Y011	1	1	1	46	2.55556	25.9259	2	0	2	2	2	2	1
M149	4	1	1	63	3.5	41.6667	3	1	2	2	1	1	2
M070	1	1	2	50	2.77778	29.6296	2	0	2	2	2	1	2
N122	1	2	2	41	2.27778	21.2963	1	0	1	1	2	1	3
L093	1	2	1	48	2.66667	27.7778	2	0	2	2	1	1	2
Y256	1	2	2	51	2.83333	30.5556	2	0	2	2	2	1	2
Y115	1	1	1	55	3.05556	34.2593	3	1	1	1	2	1	4
L049	1	2	1	45	2.5	25	1	0	2	2	2	2	2
N012	2	2	2	48	2.66667	27.7778	2	0	2	2	2	2	3
Y172	1	2	2	27	1.5	8.33333	1	0	1	1	2	2	2
M086	2	1	1	45	2.5	25	1	0	1	1	1	1	2
L096	4	2	2	68	3.77778	46.2963	4	1	2	2	1	1	2
N127	1	2	2	50	2.77778	29.6296	2	0	1	1	1	1	3
N059	2	1	2	50	2.77778	29.6296	2	0	2	2	1	2	2
H071	1	2	2	46	2.55556	25.9259	2	0	1	1	2	2	2
Y186	1	2	1	47	2.61111	26.8519	2	0	2	2	2	1	2
H074	1	2	1	55	3.05556	34.2593	3	1	2	2	1	1	2
M054	1	1	2	47	2.61111	26.8519	2	0	2	2	1	2	2
M081	1	2	2	49	2.72222	28.7037	2	0	1	1	2	1	2
A027	1	1	1	47	2.61111	26.8519	2	0	2	1	2	1	2
A069	1	2	1	68	3.77778	46.2963	4	1	2	2	1	1	1
Y182	1	1	2	54	3	33.3333	3	1	2	1	2	2	3
N134	1	2	1	63	3.5	41.6667	3	1	2	2	2	1	2
Y218	1	2	1	64	3.55556	42.5926	4	1	2	2	2	1	1
M005	1	1	2	48	2.66667	27.7778	2	0	1	1	1	2	3
M021	1	1	1	49	2.72222	28.7037	2	0	1	2	1	1	1
L056	4	2	2	54	3	33.3333	3	1	1	1	2	1	1
H064	2	1	1	40	2.22222	20.3704	1	0	2	2	1	1	2
Y102	1	1	1	54	3	33.3333	3	1	2	2	1	1	1
M015	2	1	1	56	3.11111	35.1852	3	1	2	2	1	2	2
M093	2	2	1	48	2.66667	27.7778	2	0	1	1	2	3	2
N141	4	2	1	52	2.88889	31.4815	2	0	2	1	2	1	2
Y082	1	1	1	55	3.05556	34.2593	3	1	2	2	2	1	2
H005	1	1	2	54	3	33.3333	3	1	2	2	2	1	2
Y179	1	1	2	54	3	33.3333	3	1	1	1	2	1	4
Y067	1	2	1	55	3.05556	34.2593	3	1	2	1	2	2	1
N021	2	1	1	40	2.22222	20.3704	1	0	1	2	1	2	2
N140	1	2	4	45	2.5	25	1	0	1	2	1	2	4
Y110	3	2	2	53	2.94444	32.4074	2	0	2	2	2	2	2
NID078	2	2	2	44	2.44444	24.0741	1	0	1	2	1	#NULL!	2
Y219	1	2	1	46	2.55556	25.9259	2	0	1	2	1	1	2
Y176	4	2	1	50	2.77778	29.6296	2	0	1	2	2	1	1
Y125	3	2	2	53	2.94444	32.4074	2	0	2	2	1	1	2
N105	4	2	1	42	2.33333	22.2222	1	0	2	2	1	2	2
A138	4	1	2	34	1.88889	14.8148	1	0	1	2	1	1	2
A047	1	2	1	52	2.88889	31.4815	2	0	1	2	1	1	1
Y092	1	1	1	54	3	33.3333	3	1	2	2	2	2	2
H061	1	2	1	48	2.66667	27.7778	2	0	2	2	1	1	2
H072	1	2	2	56	3.11111	35.1852	3	1	1	1	2	1	2
L012	2	2	2	52	2.88889	31.4815	2	0	2	1	2	3	2
Y167	2	2	2	37	2.05556	17.5926	1	0	2	2	1	1	3
A101	1	2	2	55	3.05556	34.2593	3	1	2	2	1	1	3
N058	2	2	1	54	3	33.3333	3	1	1	2	2	1	1
H035	1	2	2	54	3	33.3333	3	1	2	2	2	2	2
Y227	2	2	1	40	2.22222	20.3704	1	0	2	2	2	1	1
M121	2	2	1	57	3.16667	36.1111	3	1	2	1	1	3	1
Y117	2	2	2	48	2.66667	27.7778	2	0	1	1	1	1	4
L025	1	1	2	54	3	33.3333	3	1	2	2	2	3	4
Y181	4	1	2	46	2.55556	25.9259	2	0	2	2	2	1	2
Y189	1	2	1	49	2.72222	28.7037	2	0	1	2	2	1	1
M094	2	1	1	47	2.61111	26.8519	2	0	2	2	2	2	2
L095	3	2	4	51	2.83333	30.5556	2	0	2	2	2	1	3
H038	1	2	1	63	3.5	41.6667	3	1	2	2	2	1	1
Y231	2	2	1	67	3.72222	45.3704	4	1	2	2	2	1	1
Y206	1	2	1	62	3.44444	40.7407	3	1	2	2	2	1	1
Y252	1	1	1	44	2.44444	24.0741	1	0	2	2	1	2	2
L020	5	2	1	55	3.05556	34.2593	3	1	2	2	1	2	3
Y241	1	2	1	40	2.22222	20.3704	1	0	1	2	1	1	1
Y087	1	1	1	55	3.05556	34.2593	3	1	2	2	2	2	2
H031	1	1	1	53	2.94444	32.4074	2	0	1	2	2	1	2
L089	1	2	1	53	2.94444	32.4074	2	0	2	2	2	1	2
Y135	3	1	1	57	3.16667	36.1111	3	1	2	1	2	2	2
M109	2	2	2	48	2.66667	27.7778	2	0	1	1	1	3	3
A084	1	2	2	61	3.38889	39.8148	3	1	1	2	1	1	3
Y226	2	2	2	52	2.88889	31.4815	2	0	2	2	2	2	3
Y097	2	2	2	53	2.94444	32.4074	2	0	2	2	2	3	3
Y034	2	2	2	51	2.83333	30.5556	2	0	1	1	2	1	3
L068	4	2	4	54	3	33.3333	3	1	2	2	1	1	4
NID072	1	2	1	54	3	33.3333	3	1	2	2	1	2	1
M055	1	1	1	59	3.27778	37.963	3	1	2	1	1	1	2
Y194	4	1	1	50	2.77778	29.6296	2	0	2	2	2	1	1
Y119	2	1	2	52	2.88889	31.4815	2	0	2	1	2	2	3
Y077	1	2	1	47	2.61111	26.8519	2	0	2	2	2	1	1
N026	2	2	1	49	2.72222	28.7037	2	0	2	2	1	1	1
N032	2	2	2	49	2.72222	28.7037	2	0	2	2	2	1	3
N033	2	2	2	49	2.72222	28.7037	2	0	2	2	2	1	2
N027	2	2	1	49	2.72222	28.7037	2	0	2	2	2	1	1
Y041	2	2	2	49	2.72222	28.7037	2	0	2	2	2	1	3
H018	1	1	1	52	2.88889	31.4815	2	0	2	2	2	1	1
H033	1	2	1	46	2.55556	25.9259	2	0	2	2	2	1	1
A085	1	2	2	50	2.77778	29.6296	2	0	2	1	2	1	4
Y013	1	1	1	58	3.22222	37.037	3	1	1	1	1	1	2
L005	2	2	2	46	2.55556	25.9259	2	0	2	2	1	2	3
A078	1	2	4	54	3	33.3333	3	1	2	2	2	1	4
N016	2	1	2	51	2.83333	30.5556	2	0	1	1	2	2	3
A003	1	2	2	51	2.83333	30.5556	2	0	1	1	2	1	4
A014	2	1	1	65	3.61111	43.5185	4	1	2	2	2	1	3
A111	4	2	2	47	2.61111	26.8519	2	0	2	2	2	1	3
L091	1	2	4	53	2.94444	32.4074	2	0	1	1	2	2	3
L014	4	2	1	53	2.94444	32.4074	2	0	2	1	1	1	2
A123	4	2	1	58	3.22222	37.037	3	1	2	2	2	1	1
A061	1	2	1	54	3	33.3333	3	1	2	2	1	2	1
L075	4	2	2	55	3.05556	34.2593	3	1	2	2	2	2	2
N013	1	2	1	55	3.05556	34.2593	3	1	2	2	1	1	1
NID092	1	2	1	55	3.05556	34.2593	3	1	2	2	1	1	1
L038	1	1	1	57	3.16667	36.1111	3	1	2	1	1	1	2
A039	2	1	2	49	2.72222	28.7037	2	0	1	2	1	2	3
A034	2	2	2	43	2.38889	23.1481	1	0	1	2	2	2	2
M069	1	2	1	50	2.77778	29.6296	2	0	1	1	2	1	2
N037	1	2	2	49	2.72222	28.7037	2	0	2	1	1	2	2
M077	1	2	2	59	3.27778	37.963	3	1	2	2	1	1	3
A144	4	2	2	60	3.33333	38.8889	3	1	2	2	2	1	2
Y221	1	2	2	56	3.11111	35.1852	3	1	2	2	1	1	3
Y121	2	2	2	44	2.44444	24.0741	1	0	2	2	1	1	3
A132	1	2	1	41	2.27778	21.2963	1	0	2	2	2	1	2
NID067	1	2	1	55	3.05556	34.2593	3	1	2	2	2	2	1
M095	2	2	1	48	2.66667	27.7778	2	0	2	2	1	1	3
L066	4	2	1	33	1.83333	13.8889	1	0	1	2	1	1	1
Y175	1	2	2	35	1.94444	15.7407	1	0	1	2	1	2	3
A064	1	2	1	52	2.88889	31.4815	2	0	1	1	2	3	2
A083	1	1	1	43	2.38889	23.1481	1	0	2	2	2	1	2
Y098	1	1	1	50	2.77778	29.6296	2	0	2	2	2	1	2
Y019	1	1	1	67	3.72222	45.3704	4	1	2	2	2	1	1
A059	1	1	1	51	2.83333	30.5556	2	0	2	1	1	1	2
A109	1	2	2	49	2.72222	28.7037	2	0	1	1	2	1	2
N115	4	1	2	44	2.44444	24.0741	1	0	1	1	2	1	3
L042	1	1	2	52	2.88889	31.4815	2	0	1	1	2	1	2
N135	1	2	2	55	3.05556	34.2593	3	1	2	2	2	1	2
L090	1	1	2	47	2.61111	26.8519	2	0	2	1	2	1	2
A009	5	2	2	52	2.88889	31.4815	2	0	1	2	2	1	3
M072	1	2	2	55	3.05556	34.2593	3	1	2	1	1	1	3
A046	2	2	1	41	2.27778	21.2963	1	0	1	2	1	1	3
M066	1	1	1	56	3.11111	35.1852	3	1	2	2	2	1	2
A044	2	1	2	41	2.27778	21.2963	1	0	1	2	2	2	2
A042	1	2	2	50	2.77778	29.6296	2	0	2	2	1	2	3
Y254	1	2	1	52	2.88889	31.4815	2	0	1	1	2	1	1
A020	2	1	1	48	2.66667	27.7778	2	0	1	2	1	3	1
L013	4	2	1	51	2.83333	30.5556	2	0	2	1	2	1	1
Y230	2	2	2	61	3.38889	39.8148	3	1	2	2	2	1	3
A040	2	2	2	31	1.72222	12.037	1	0	1	2	2	2	3
Y232	2	2	2	63	3.5	41.6667	3	1	2	2	2	1	2
N046	1	2	2	57	3.16667	36.1111	3	1	1	1	1	1	2
M064	1	1	2	43	2.38889	23.1481	1	0	2	2	1	1	1
A087	1	2	1	64	3.55556	42.5926	4	1	2	2	2	1	2
Y017	1	1	2	50	2.77778	29.6296	2	0	1	1	2	3	2
Y137	3	2	2	48	2.66667	27.7778	2	0	2	1	2	2	2
Y100	1	2	2	53	2.94444	32.4074	2	0	2	2	2	1	2
H062	1	2	2	40	2.22222	20.3704	1	0	2	2	1	2	2
H002	1	2	1	47	2.61111	26.8519	2	0	2	2	2	2	1
Y093	1	2	2	42	2.33333	22.2222	1	0	1	2	1	2	2
M028	1	1	1	49	2.72222	28.7037	2	0	2	2	2	1	1
A122	4	2	3	61	3.38889	39.8148	3	1	2	2	2	1	3
NID090	2	2	1	52	2.88889	31.4815	2	0	1	2	1	1	1
A108	1	1	1	50	2.77778	29.6296	2	0	2	2	2	1	2
L046	1	1	2	52	2.88889	31.4815	2	0	2	2	2	1	2
L019	3	1	1	45	2.5	25	1	0	1	2	2	1	2
A021	3	2	2	51	2.83333	30.5556	2	0	2	2	1	#NULL!	3
Y123	3	2	3	47	2.61111	26.8519	2	0	1	2	2	1	2
Y192	4	2	1	64	3.55556	42.5926	4	1	1	1	2	1	2
H047	1	2	1	72	4	50	4	1	2	2	1	2	3
Y012	3	1	2	50	2.77778	29.6296	2	0	1	1	2	1	3
M047	2	1	1	60	3.33333	38.8889	3	1	2	2	2	1	1
Y079	1	2	2	55	3.05556	34.2593	3	1	2	2	2	3	3
Y078	1	2	1	46	2.55556	25.9259	2	0	2	2	2	3	2
Y042	2	2	1	49	2.72222	28.7037	2	0	2	2	2	1	1
N030	2	2	2	49	2.72222	28.7037	2	0	2	2	2	1	4
N131	1	1	999	51	2.83333	30.5556	2	0	2	2	2	1	1
A017	1	1	1	48	2.66667	27.7778	2	0	2	2	1	2	2
A128	4	2	2	47	2.61111	26.8519	2	0	2	1	2	1	2
H041	1	2	1	53	2.94444	32.4074	2	0	2	2	1	2	1
H011	2	1	2	58	3.22222	37.037	3	1	2	1	2	3	2
M104	2	2	1	57	3.16667	36.1111	3	1	2	2	1	2	2
A114	1	1	1	62	3.44444	40.7407	3	1	2	2	2	2	2
Y147	2	1	1	68	3.77778	46.2963	4	1	2	2	1	1	2
Y209	4	1	1	49	2.72222	28.7037	2	0	2	2	2	1	2
M128	2	2	1	41	2.27778	21.2963	1	0	1	2	1	2	1
M146	4	2	1	51	2.83333	30.5556	2	0	2	2	2	1	1
NID076	3	2	1	43	2.38889	23.1481	1	0	1	2	1	1	2
Y099	3	2	1	45	2.5	25	1	0	1	2	1	1	2
A066	2	1	2	45	2.5	25	1	0	1	2	1	2	4
Y158	2	2	1	59	3.27778	37.963	3	1	2	2	2	1	1
Y022	1	2	1	54	3	33.3333	3	1	2	2	1	1	1
Y113	1	2	1	59	3.27778	37.963	3	1	2	1	1	1	2
A130	4	2	1	45	2.5	25	1	0	1	1	2	1	2
M037	1	1	2	56	3.11111	35.1852	3	1	1	2	1	2	3
M031	1	2	2	50	2.77778	29.6296	2	0	2	2	2	2	3
M110	2	1	2	46	2.55556	25.9259	2	0	1	1	2	3	3
N126	4	2	1	36	2	16.6667	1	0	1	1	1	1	1
M119	2	1	1	60	3.33333	38.8889	3	1	2	2	2	3	1
Y114	1	2	2	53	2.94444	32.4074	2	0	1	1	1	1	4
A013	2	1	2	51	2.83333	30.5556	2	0	2	2	1	3	3
L029	1	1	2	53	2.94444	32.4074	2	0	2	2	1	1	4
Y050	1	1	2	53	2.94444	32.4074	2	0	2	2	2	2	3
A053	2	2	2	50	2.77778	29.6296	2	0	2	2	1	2	3
N003	1	2	4	44	2.44444	24.0741	1	0	2	2	1	1	2
M144	4	2	1	51	2.83333	30.5556	2	0	2	2	2	1	2
Y155	2	2	1	61	3.38889	39.8148	3	1	2	2	1	1	2
NID080	1	2	2	48	2.66667	27.7778	2	0	1	1	2	1	2
Y094	2	1	2	53	2.94444	32.4074	2	0	1	2	2	2	3
L027	3	2	2	41	2.27778	21.2963	1	0	2	2	1	1	2
Y025	3	2	1	52	2.88889	31.4815	2	0	1	2	2	1	2
Y039	2	2	2	52	2.88889	31.4815	2	0	2	2	2	3	3
A093	1	2	2	64	3.55556	42.5926	4	1	2	2	2	2	3
N101	1	1	2	70	3.88889	48.1481	4	1	2	2	1	1	4
Y132	3	2	2	55	3.05556	34.2593	3	1	1	1	2	1	3
M102	2	2	1	44	2.44444	24.0741	1	0	2	2	1	3	2
Y128	3	2	4	60	3.33333	38.8889	3	1	2	1	2	1	4
L073	4	2	2	70	3.88889	48.1481	4	1	1	1	2	1	2
M068	1	2	3	53	2.94444	32.4074	2	0	2	1	2	1	3
Y152	2	1	2	49	2.72222	28.7037	2	0	2	2	1	1	3
Y193	4	2	2	40	2.22222	20.3704	1	0	2	1	1	1	4
L028	3	1	2	71	3.94444	49.0741	4	1	2	1	2	1	4
Y130	3	1	2	65	3.61111	43.5185	4	1	2	1	2	1	4
M044	1	2	2	56	3.11111	35.1852	3	1	1	1	2	1	3
N103	1	1	2	47	2.61111	26.8519	2	0	2	2	1	2	3
M024	1	1	1	57	3.16667	36.1111	3	1	2	2	1	1	1
L069	4	2	2	48	2.66667	27.7778	2	0	1	2	1	1	4
Y046	4	1	1	47	2.61111	26.8519	2	0	2	2	2	1	1
Y030	3	2	2	47	2.61111	26.8519	2	0	2	2	2	2	3
A086	1	2	2	56	3.11111	35.1852	3	1	1	1	2	1	3
Y129	3	2	4	53	2.94444	32.4074	2	0	1	1	2	1	4
A121	4	2	2	54	3	33.3333	3	1	2	2	1	1	3
Y131	3	2	2	49	2.72222	28.7037	2	0	2	1	2	1	3
H027	2	2	1	52	2.88889	31.4815	2	0	2	2	2	2	3
NID081	1	1	2	47	2.61111	26.8519	2	0	1	1	1	2	3
M008	1	2	1	65	3.61111	43.5185	4	1	2	2	1	1	1
M033	1	1	2	50	2.77778	29.6296	2	0	1	2	2	1	4
Y029	3	2	2	59	3.27778	37.963	3	1	1	1	2	1	4
L060	4	2	1	52	2.88889	31.4815	2	0	2	2	2	1	2
N047	3	1	2	56	3.11111	35.1852	3	1	2	2	1	2	2
Y111	2	2	2	54	3	33.3333	3	1	2	2	2	2	3
Y199	4	2	4	48	2.66667	27.7778	2	0	1	2	2	1	4
NID082	2	1	2	53	2.94444	32.4074	2	0	2	2	1	2	3
Y106	2	1	1	53	2.94444	32.4074	2	0	2	2	1	2	2
Y120	2	2	3	53	2.94444	32.4074	2	0	2	2	1	2	2
M075	1	2	2	49	2.72222	28.7037	2	0	2	2	2	1	4
H014	3	2	2	50	2.77778	29.6296	2	0	2	2	2	2	2
N044	1	2	2	58	3.22222	37.037	3	1	1	1	2	1	3
NID073	1	2	2	54	3	33.3333	3	1	1	1	2	2	3
Y054	1	1	2	53	2.94444	32.4074	2	0	2	2	1	1	2
M041	2	2	1	54	3	33.3333	3	1	2	2	1	2	1
Y171	1	2	2	35	1.94444	15.7407	1	0	2	2	1	2	4
Y190	4	2	2	49	2.72222	28.7037	2	0	2	2	1	1	2
A137	4	2	2	71	3.94444	49.0741	4	1	2	2	1	1	1
NID088	1	2	2	52	2.88889	31.4815	2	0	2	2	2	2	2
Y177	4	1	2	37	2.05556	17.5926	1	0	1	2	1	2	3
M042	1	1	3	60	3.33333	38.8889	3	1	2	1	1	1	4
L007	2	1	2	72	4	50	4	1	2	2	2	3	2
L006	2	2	2	46	2.55556	25.9259	2	0	2	2	1	2	2
Y154	2	2	2	47	2.61111	26.8519	2	0	2	2	1	1	2
Y238	2	2	2	49	2.72222	28.7037	2	0	1	1	2	1	3
NID094	2	2	2	49	2.72222	28.7037	2	0	2	2	2	2	2
N034	2	2	4	47	2.61111	26.8519	2	0	2	2	2	1	4
NID065	1	2	1	61	3.38889	39.8148	3	1	1	2	1	1	1
NID091	3	1	2	24	1.33333	5.55556	1	0	1	1	2	1	4
Y037	2	2	1	57	3.16667	36.1111	3	1	1	2	1	1	1
NID084	2	1	1	61	3.38889	39.8148	3	1	2	2	2	2	2
L047	1	1	2	59	3.27778	37.963	3	1	2	2	1	1	2
H054	1	2	1	57	3.16667	36.1111	3	1	2	2	2	2	1
Y091	1	2	1	54	3	33.3333	3	1	2	2	1	1	2
NID087	1	2	1	46	2.55556	25.9259	2	0	2	2	2	1	2
A060	1	2	1	57	3.16667	36.1111	3	1	2	2	2	1	2
A143	1	2	1	66	3.66667	44.4444	4	1	2	2	2	1	1
M073	1	2	4	52	2.88889	31.4815	2	0	1	1	2	2	4
A110	1	1	2	68	3.77778	46.2963	4	1	2	1	2	2	3
L026	1	1	2	52	2.88889	31.4815	2	0	2	2	1	2	4
N050	2	2	2	50	2.77778	29.6296	2	0	2	2	2	2	3
Y216	1	2	1	46	2.55556	25.9259	2	0	2	2	2	1	1
Y174	1	2	2	42	2.33333	22.2222	1	0	1	2	1	2	3
Y234	2	2	2	56	3.11111	35.1852	3	1	2	2	1	1	2
Y122	2	2	2	52	2.88889	31.4815	2	0	2	2	2	1	3
Y055	1	2	4	61	3.38889	39.8148	3	1	1	1	1	1	4
H049	1	2	1	46	2.55556	25.9259	2	0	1	2	2	1	1
A002	1	2	1	50	2.77778	29.6296	2	0	2	2	1	1	2
H056	1	2	1	54	3	33.3333	3	1	1	1	1	1	4
N138	1	2	2	45	2.5	25	1	0	2	2	1	2	3
A117	4	2	1	61	3.38889	39.8148	3	1	2	2	2	1	1
M003	1	1	2	57	3.16667	36.1111	3	1	2	1	1	1	2
M122	2	1	1	61	3.38889	39.8148	3	1	2	1	1	1	1
M080	1	2	2	53	2.94444	32.4074	2	0	2	2	1	2	2
N104	1	2	4	60	3.33333	38.8889	3	1	2	2	2	1	4
A145	2	2	2	52	2.88889	31.4815	2	0	1	1	1	1	1
L085	1	2	1	45	2.5	25	1	0	2	2	2	2	1
M142	4	2	2	33	1.83333	13.8889	1	0	2	2	2	1	1
Y148	2	2	2	70	3.88889	48.1481	4	1	1	2	1	1	2
A082	1	1	2	53	2.94444	32.4074	2	0	2	2	1	1	2
A026	2	1	2	54	3	33.3333	3	1	1	2	1	3	3
N036	1	2	2	52	2.88889	31.4815	2	0	2	2	2	2	2
A076	3	2	1	45	2.5	25	1	0	2	2	1	2	1
L092	1	1	2	54	3	33.3333	3	1	2	2	2	2	2
A074	1	2	1	56	3.11111	35.1852	3	1	2	2	1	1	2
Y205	1	2	1	54	3	33.3333	3	1	2	2	2	1	2
A129	4	2	3	44	2.44444	24.0741	1	0	1	1	1	1	1
Y163	3	1	2	42	2.33333	22.2222	1	0	2	2	1	1	2
Y184	4	2	2	43	2.38889	23.1481	1	0	2	2	1	1	2
A063	1	1	1	51	2.83333	30.5556	2	0	1	2	2	2	1
A024	1	2	2	54	3	33.3333	3	1	2	2	2	2	2
H059	1	2	2	55	3.05556	34.2593	3	1	2	2	1	1	2
Y031	2	1	2	58	3.22222	37.037	3	1	1	1	1	2	3
M133	4	2	1	49	2.72222	28.7037	2	0	1	1	2	1	2
M132	4	2	1	48	2.66667	27.7778	2	0	2	2	2	1	1
H022	1	2	2	50	2.77778	29.6296	2	0	1	2	1	1	2
L048	1	2	2	43	2.38889	23.1481	1	0	2	1	2	1	2
Y203	4	2	2	56	3.11111	35.1852	3	1	2	#NULL!	1	1	4
Y072	1	2	1	46	2.55556	25.9259	2	0	2	2	2	1	2
M071	1	1	2	55	3.05556	34.2593	3	1	2	2	2	1	3
Y074	1	2	2	53	2.94444	32.4074	2	0	2	2	2	1	4
Y187	1	1	1	58	3.22222	37.037	3	1	1	2	2	1	1
L008	2	1	2	45	2.5	25	1	0	1	2	1	1	3
Y081	1	2	2	70	3.88889	48.1481	4	1	2	2	2	2	4
H004	1	2	2	54	3	33.3333	3	1	1	1	2	1	2
A106	1	2	1	55	3.05556	34.2593	3	1	2	2	1	1	2
H021	1	2	2	39	2.16667	19.4444	1	0	1	1	2	2	3
H029	1	1	1	60	3.33333	38.8889	3	1	1	2	1	1	1
Y002	1	1	2	52	2.88889	31.4815	2	0	2	2	2	3	3
Y008	1	1	1	51	2.83333	30.5556	2	0	1	2	1	1	1
M138	4	2	1	67	3.72222	45.3704	4	1	2	2	2	2	1
L001	1	1	2	55	3.05556	34.2593	3	1	2	1	2	1	2
Y142	3	2	2	19	1.05556	0.925926	1	0	2	2	2	1	4
N136	1	2	2	53	2.94444	32.4074	2	0	2	1	2	1	4
Y118	2	2	2	59	3.27778	37.963	3	1	2	2	2	1	4
L015	3	1	1	62	3.44444	40.7407	3	1	2	1	2	2	3
Y043	1	1	1	52	2.88889	31.4815	2	0	2	2	1	2	1
Y044	1	1	1	45	2.5	25	1	0	2	2	2	1	1
L094	3	2	2	54	3	33.3333	3	1	2	2	2	2	3
H020	3	1	1	38	2.11111	18.5185	1	0	2	1	2	2	1
Y242	1	2	1	51	2.83333	30.5556	2	0	2	2	1	1	2
Y108	3	2	2	54	3	33.3333	3	1	2	2	1	2	3
L082	2	2	2	53	2.94444	32.4074	2	0	1	2	1	2	3
L081	2	1	2	53	2.94444	32.4074	2	0	1	2	1	2	3
Y239	1	2	1	61	3.38889	39.8148	3	1	2	2	2	1	1
A088	1	1	2	47	2.61111	26.8519	2	0	2	2	2	1	4
Y001	1	1	2	43	2.38889	23.1481	1	0	2	2	1	1	3
Y153	2	1	2	43	2.38889	23.1481	1	0	1	2	1	1	2
L067	4	2	2	49	2.72222	28.7037	2	0	1	1	2	#NULL!	4
Y222	1	2	2	52	2.88889	31.4815	2	0	1	1	2	1	4
L034	1	1	2	54	3	33.3333	3	1	2	2	2	1	4
Y166	2	1	2	36	2	16.6667	1	0	1	1	1	1	3
Y089	1	2	2	38	2.11111	18.5185	1	0	2	1	1	2	2
M067	1	2	1	50	2.77778	29.6296	2	0	2	2	2	2	1
M016	2	1	1	69	3.83333	47.2222	4	1	2	2	2	3	2
L004	2	2	1	48	2.66667	27.7778	2	0	2	2	1	2	2
Y255	1	2	4	51	2.83333	30.5556	2	0	1	1	1	2	3
M091	2	2	2	50	2.77778	29.6296	2	0	2	2	1	2	3
A141	4	2	1	52	2.88889	31.4815	2	0	2	2	1	1	2
M038	1	2	1	46	2.55556	25.9259	2	0	1	2	2	1	2
Y005	1	1	1	51	2.83333	30.5556	2	0	2	2	2	1	1
L076	4	2	2	44	2.44444	24.0741	1	0	1	1	2	1	3
L072	4	1	2	37	2.05556	17.5926	1	0	1	2	2	2	4
NID083	2	2	2	50	2.77778	29.6296	2	0	1	2	1	1	4
A028	1	1	2	46	2.55556	25.9259	2	0	2	2	1	2	2
M134	4	1	1	40	2.22222	20.3704	1	0	1	2	2	1	2
N005	1	1	1	50	2.77778	29.6296	2	0	2	2	1	1	1
A075	1	2	1	51	2.83333	30.5556	2	0	1	2	1	2	1
Y165	2	1	2	53	2.94444	32.4074	2	0	1	2	1	1	2
NID097	1	2	2	64	3.55556	42.5926	4	1	2	2	2	3	3
N041	1	2	2	54	3	33.3333	3	1	2	2	1	1	2
L077	4	2	2	45	2.5	25	1	0	2	2	1	1	2
NID086	2	1	1	44	2.44444	24.0741	1	0	1	1	1	2	2
M045	2	1	1	24	1.33333	5.55556	1	0	1	1	2	1	#NULL!
N143	1	2	3	51	2.83333	30.5556	2	0	2	2	1	1	2
Y144	2	2	1	40	2.22222	20.3704	1	0	2	2	1	1	1
N039	2	2	1	47	2.61111	26.8519	2	0	2	2	1	2	2
N025	2	2	1	55	3.05556	34.2593	3	1	2	2	2	1	1
L030	1	2	2	61	3.38889	39.8148	3	1	2	1	2	2	4
A006	1	2	1	49	2.72222	28.7037	2	0	2	2	2	1	3
A065	1	2	1	55	3.05556	34.2593	3	1	2	2	1	1	2
Y198	4	1	2	53	2.94444	32.4074	2	0	1	2	1	1	2
M097	2	2	1	45	2.5	25	1	0	1	2	1	2	3
M098	2	2	1	45	2.5	25	1	0	1	2	1	2	3
Y133	3	2	2	38	2.11111	18.5185	1	0	2	2	1	1	1
M052	1	1	1	54	3	33.3333	3	1	1	2	1	2	2
L062	4	2	2	52	2.88889	31.4815	2	0	1	1	2	1	2
NID093	3	1	1	72	4	50	4	1	1	1	1	1	2
N109	1	1	1	44	2.44444	24.0741	1	0	2	2	1	2	2
Y136	3	2	2	44	2.44444	24.0741	1	0	2	2	1	2	2
M087	2	1	1	42	2.33333	22.2222	1	0	2	2	1	2	2
H057	1	2	1	57	3.16667	36.1111	3	1	2	2	1	1	1
Y021	1	1	2	53	2.94444	32.4074	2	0	2	2	2	1	3
A125	2	2	1	49	2.72222	28.7037	2	0	2	2	2	1	2
Y018	1	2	2	49	2.72222	28.7037	2	0	2	1	1	2	4
Y223	4	2	2	59	3.27778	37.963	3	1	1	1	2	1	3
M006	1	2	1	34	1.88889	14.8148	1	0	2	2	1	2	1
Y075	1	1	1	50	2.77778	29.6296	2	0	2	2	1	1	1
A043	1	2	1	44	2.44444	24.0741	1	0	1	2	2	2	1
L061	4	2	1	54	3	33.3333	3	1	2	1	2	1	1
N125	4	2	1	55	3.05556	34.2593	3	1	1	2	2	1	1
NID085	2	1	1	41	2.27778	21.2963	1	0	1	1	2	2	2
Y149	2	2	3	42	2.33333	22.2222	1	0	2	2	2	1	3
Y151	2	2	1	44	2.44444	24.0741	1	0	2	2	1	1	2
A012	2	1	2	37	2.05556	17.5926	1	0	2	2	1	2	3
Y143	2	2	2	50	2.77778	29.6296	2	0	1	2	2	1	3
L036	1	2	1	34	1.88889	14.8148	1	0	2	2	1	1	2
Y004	1	2	2	53	2.94444	32.4074	2	0	1	1	1	1	2
Y164	2	2	2	41	2.27778	21.2963	1	0	2	1	2	1	3
Y145	2	1	1	46	2.55556	25.9259	2	0	2	2	2	1	2
N052	1	2	2	43	2.38889	23.1481	1	0	1	1	1	1	4
L064	1	2	2	60	3.33333	38.8889	3	1	1	1	1	2	4
M060	1	1	1	52	2.88889	31.4815	2	0	2	2	1	1	1
A010	2	1	1	45	2.5	25	1	0	2	2	2	2	3
N042	1	1	1	47	2.61111	26.8519	2	0	2	2	2	1	2
Y016	1	1	2	43	2.38889	23.1481	1	0	2	2	2	1	2
M029	1	1	1	64	3.55556	42.5926	4	1	2	2	2	2	1
N124	4	2	1	56	3.11111	35.1852	3	1	1	2	2	1	2
Y235	2	2	2	72	4	50	4	1	2	2	2	1	4
M018	1	2	1	57	3.16667	36.1111	3	1	2	2	1	1	2
H015	1	2	3	49	2.72222	28.7037	2	0	1	1	1	1	3
L023	1	2	4	54	3	33.3333	3	1	2	1	2	1	2
H013	2	1	2	45	2.5	25	1	0	2	2	1	3	3
Y109	1	2	2	44	2.44444	24.0741	1	0	2	2	2	2	3
