# Supplementary material for: Associations between Health Literacy and Sociodemographic Factors: A Cross-Sectional Study in Malaysia Utilising the HLS-M-Q18
Source: Int J Environ Res Public Health. 2021 May 2;18(9):4860. doi: 10.3390/ijerph18094860 (PMC8125110; doi:10.3390/ijerph18094860)
Supplement: Supplementary file 1 [file ijerph-18-04860-s001.zip › DATA HEALTH LITERACY - IJERPH (VALUE LABEL).xls]

## Sheet: DATA HEALTH LITERACY - IJERPH
NO_ID	Ethicity	Gender	Marital_Status	HL18_score	Mean_HL18	Index_HL18	Cat_HL18	NEW_CAT_HL18	Health_status	Health_problem	Exercise	Income	Age
Y076	Melayu	Perempuan	Tidak berkahwin	57	3.16667	36.1111	adequaet	adequate	good	No disease	>2 kali	<3001	gen Z
M022	Melayu	Lelaki	Tidak berkahwin	60	3.33333	38.8889	adequaet	adequate	good	No disease	>2 kali	<3001	gen Z
M012	Melayu	Perempuan	Tidak berkahwin	55	3.05556	34.2593	adequaet	adequate	good	No disease	>2 kali	#NULL!	gen Z
M099	Cina	Lelaki	Tidak berkahwin	49	2.72222	28.7037	problematic	low or marginal	good	No disease	>2 kali	3001-9000	gen Y
Y139	India	Lelaki	Tidak berkahwin	54	3	33.3333	adequaet	adequate	good	1 and more then 1 disease	0- 2 kali	3001-9000	gen Y
Y040	Cina	Lelaki	Tidak berkahwin	35	1.94444	15.7407	inadequate	low or marginal	good	1 and more then 1 disease	0- 2 kali	<3001	gen Y
L003	Cina	Perempuan	Berkahwin	67	3.72222	45.3704	excel	adequate	Bad	No disease	>2 kali	3001-9000	Gen X
N060	Melayu	Lelaki	Berkahwin	54	3	33.3333	adequaet	adequate	good	1 and more then 1 disease	>2 kali	3001-9000	gen baby
Y032	Cina	Lelaki	Berkahwin	59	3.27778	37.963	adequaet	adequate	good	No disease	0- 2 kali	3001-9000	Gen X
N043	Melayu	Lelaki	Tidak berkahwin	33	1.83333	13.8889	inadequate	low or marginal	Bad	1 and more then 1 disease	0- 2 kali	<3001	gen Y
L032	Cina	Perempuan	Tidak berkahwin	57	3.16667	36.1111	adequaet	adequate	good	No disease	>2 kali	#NULL!	gen baby
L009	Cina	Perempuan	Tidak berkahwin	49	2.72222	28.7037	problematic	low or marginal	Bad	1 and more then 1 disease	0- 2 kali	<3001	gen Z
NID074	Melayu	Perempuan	Tidak berkahwin	49	2.72222	28.7037	problematic	low or marginal	#NULL!	No disease	0- 2 kali	3001-9000	gen Z
Y105	Melayu	Perempuan	Berkahwin	69	3.83333	47.2222	excel	adequate	good	1 and more then 1 disease	>2 kali	3001-9000	gen baby
L010	Cina	Perempuan	Berkahwin	48	2.66667	27.7778	problematic	low or marginal	Bad	1 and more then 1 disease	>2 kali	<3001	gen Y
L016	India	Perempuan	Tidak berkahwin	48	2.66667	27.7778	problematic	low or marginal	good	1 and more then 1 disease	>2 kali	<3001	gen Z
L052	Melayu	Lelaki	Tidak berkahwin	54	3	33.3333	adequaet	adequate	good	No disease	>2 kali	<3001	Gen X
L059	Bumiputera	Perempuan	Tidak berkahwin	72	4	50	excel	adequate	good	No disease	>2 kali	<3001	gen Y
A067	Melayu	Perempuan	Tidak berkahwin	71	3.94444	49.0741	excel	adequate	good	No disease	>2 kali	3001-9000	gen Z
H040	Melayu	Perempuan	Tidak berkahwin	72	4	50	excel	adequate	good	No disease	>2 kali	3001-9000	gen Z
A048	Melayu	Perempuan	Tidak berkahwin	72	4	50	excel	adequate	good	No disease	>2 kali	3001-9000	gen Z
A007	Melayu	Perempuan	Tidak berkahwin	72	4	50	excel	adequate	good	No disease	>2 kali	<3001	gen Z
A091	Melayu	Perempuan	Kematian pasangan	68	3.77778	46.2963	excel	adequate	Bad	1 and more then 1 disease	>2 kali	3001-9000	gen baby
Y146	Cina	Lelaki	Berkahwin	64	3.55556	42.5926	excel	adequate	good	No disease	>2 kali	3001-9000	Gen X
Y245	Melayu	Lelaki	Tidak berkahwin	72	4	50	excel	adequate	Bad	1 and more then 1 disease	>2 kali	<3001	gen Y
L045	Melayu	Lelaki	Berkahwin	69	3.83333	47.2222	excel	adequate	good	No disease	>2 kali	3001-9000	gen Y
M013	Melayu	Lelaki	Berkahwin	39	2.16667	19.4444	inadequate	low or marginal	Bad	1 and more then 1 disease	>2 kali	3001-9000	Gen X
Y028	India	Perempuan	Berkahwin	28	1.55556	9.25926	inadequate	low or marginal	good	No disease	>2 kali	<3001	Gen X
Y020	Melayu	Perempuan	Berkahwin	33	1.83333	13.8889	inadequate	low or marginal	Bad	1 and more then 1 disease	0- 2 kali	3001-9000	gen baby
H030	Melayu	Perempuan	Tidak berkahwin	59	3.27778	37.963	adequaet	adequate	Bad	1 and more then 1 disease	>2 kali	<3001	gen Y
M116	Cina	Perempuan	Tidak berkahwin	65	3.61111	43.5185	excel	adequate	good	No disease	0- 2 kali	3001-9000	gen Y
Y066	Melayu	Lelaki	Tidak berkahwin	67	3.72222	45.3704	excel	adequate	good	No disease	0- 2 kali	<3001	gen Z
H052	Melayu	Perempuan	Tidak berkahwin	18	1	0	inadequate	low or marginal	good	No disease	>2 kali	<3001	gen Z
Y141	India	Perempuan	Berkahwin	62	3.44444	40.7407	adequaet	adequate	good	1 and more then 1 disease	>2 kali	3001-9000	gen baby
A031	India	Lelaki	Berkahwin	54	3	33.3333	adequaet	adequate	Bad	1 and more then 1 disease	>2 kali	>9000	Gen X
NID063	Cina	Perempuan	Tidak berkahwin	70	3.88889	48.1481	excel	adequate	good	No disease	>2 kali	<3001	gen Z
M150	Bumiputera	Perempuan	Tidak berkahwin	52	2.88889	31.4815	problematic	low or marginal	good	No disease	>2 kali	<3001	gen Z
NID062	Cina	Perempuan	Tidak berkahwin	64	3.55556	42.5926	excel	adequate	good	No disease	>2 kali	<3001	gen Z
M035	Melayu	Lelaki	Berkahwin	54	3	33.3333	adequaet	adequate	Bad	No disease	>2 kali	<3001	gen Y
N017	India	Perempuan	Berkahwin	68	3.77778	46.2963	excel	adequate	Bad	1 and more then 1 disease	>2 kali	3001-9000	Gen X
Y169	Cina	Lelaki	Berkahwin	55	3.05556	34.2593	adequaet	adequate	good	No disease	>2 kali	3001-9000	Gen X
H032	Melayu	Perempuan	Berkahwin	38	2.11111	18.5185	inadequate	low or marginal	Bad	No disease	>2 kali	3001-9000	gen Y
Y127	India	Perempuan	Berpisah/ bercerai	54	3	33.3333	adequaet	adequate	Bad	1 and more then 1 disease	>2 kali	<3001	gen baby
H058	Melayu	Perempuan	Berpisah/ bercerai	64	3.55556	42.5926	excel	adequate	good	No disease	>2 kali	3001-9000	gen Y
L017	India	Perempuan	Berkahwin	61	3.38889	39.8148	adequaet	adequate	good	No disease	>2 kali	<3001	gen Y
A105	Melayu	Lelaki	Berkahwin	45	2.5	25	inadequate	low or marginal	good	No disease	0- 2 kali	<3001	gen Y
M046	India	Perempuan	Tidak berkahwin	62	3.44444	40.7407	adequaet	adequate	good	No disease	0- 2 kali	<3001	gen Y
NID089	Cina	Perempuan	Tidak berkahwin	51	2.83333	30.5556	problematic	low or marginal	Bad	No disease	0- 2 kali	<3001	gen Y
H023	Melayu	Perempuan	Berkahwin	60	3.33333	38.8889	adequaet	adequate	good	No disease	>2 kali	<3001	gen Z
A023	Melayu	Perempuan	Tidak berkahwin	34	1.88889	14.8148	inadequate	low or marginal	good	No disease	0- 2 kali	<3001	gen Y
N008	India	Perempuan	Berkahwin	72	4	50	excel	adequate	good	No disease	>2 kali	3001-9000	gen Y
H055	Melayu	Perempuan	Berkahwin	54	3	33.3333	adequaet	adequate	good	No disease	0- 2 kali	3001-9000	gen Y
L065	Melayu	Perempuan	Tidak berkahwin	55	3.05556	34.2593	adequaet	adequate	good	No disease	0- 2 kali	<3001	gen Y
L086	Melayu	Perempuan	Tidak berkahwin	54	3	33.3333	adequaet	adequate	good	No disease	>2 kali	<3001	gen Z
H001	Melayu	Perempuan	Kematian pasangan	53	2.94444	32.4074	problematic	low or marginal	good	No disease	>2 kali	<3001	gen baby
Y023	Melayu	Lelaki	Berkahwin	54	3	33.3333	adequaet	adequate	good	1 and more then 1 disease	>2 kali	3001-9000	gen baby
L051	Melayu	Lelaki	Berkahwin	54	3	33.3333	adequaet	adequate	good	No disease	0- 2 kali	<3001	gen Y
Y251	Melayu	Lelaki	Berkahwin	57	3.16667	36.1111	adequaet	adequate	good	No disease	0- 2 kali	3001-9000	gen baby
A016	Melayu	Perempuan	Berkahwin	51	2.83333	30.5556	problematic	low or marginal	Bad	1 and more then 1 disease	>2 kali	<3001	gen baby
H051	Cina	Lelaki	Tidak berkahwin	45	2.5	25	inadequate	low or marginal	Bad	1 and more then 1 disease	0- 2 kali	3001-9000	Gen X
M050	Melayu	Perempuan	Tidak berkahwin	46	2.55556	25.9259	problematic	low or marginal	good	No disease	0- 2 kali	<3001	gen Y
N019	Melayu	Perempuan	Tidak berkahwin	46	2.55556	25.9259	problematic	low or marginal	good	No disease	0- 2 kali	<3001	gen Z
H065	Melayu	Perempuan	Tidak berkahwin	53	2.94444	32.4074	problematic	low or marginal	good	No disease	>2 kali	<3001	gen Y
N116	Bumiputera	Perempuan	Tidak berkahwin	53	2.94444	32.4074	problematic	low or marginal	good	1 and more then 1 disease	>2 kali	<3001	gen Y
H053	Melayu	Perempuan	Tidak berkahwin	55	3.05556	34.2593	adequaet	adequate	good	1 and more then 1 disease	0- 2 kali	<3001	gen Y
M100	Cina	Perempuan	Tidak berkahwin	52	2.88889	31.4815	problematic	low or marginal	Bad	No disease	>2 kali	3001-9000	gen Y
N028	Cina	Perempuan	Tidak berkahwin	48	2.66667	27.7778	problematic	low or marginal	Bad	No disease	>2 kali	<3001	Gen X
A133	Bumiputera	Perempuan	Tidak berkahwin	44	2.44444	24.0741	inadequate	low or marginal	Bad	No disease	>2 kali	<3001	gen Z
M056	Melayu	Perempuan	Berkahwin	50	2.77778	29.6296	problematic	low or marginal	good	No disease	0- 2 kali	<3001	gen Y
Y052	Melayu	Perempuan	Berkahwin	48	2.66667	27.7778	problematic	low or marginal	good	No disease	>2 kali	<3001	gen Y
M007	Melayu	Perempuan	Kematian pasangan	53	2.94444	32.4074	problematic	low or marginal	good	No disease	0- 2 kali	<3001	gen baby
Y236	Cina	Perempuan	Berkahwin	56	3.11111	35.1852	adequaet	adequate	good	No disease	>2 kali	3001-9000	gen Z
A025	Melayu	Perempuan	Berkahwin	47	2.61111	26.8519	problematic	low or marginal	Bad	No disease	0- 2 kali	<3001	gen Y
NID098	Melayu	Lelaki	Tidak berkahwin	57	3.16667	36.1111	adequaet	adequate	good	No disease	>2 kali	>9000	gen Y
Y068	Melayu	Perempuan	Tidak berkahwin	61	3.38889	39.8148	adequaet	adequate	good	No disease	0- 2 kali	3001-9000	gen Z
A004	Melayu	Lelaki	Berkahwin	62	3.44444	40.7407	adequaet	adequate	good	No disease	0- 2 kali	3001-9000	gen Y
A119	Bumiputera	Perempuan	Berkahwin	52	2.88889	31.4815	problematic	low or marginal	good	No disease	>2 kali	<3001	Gen X
N133	Melayu	Perempuan	Berkahwin	62	3.44444	40.7407	adequaet	adequate	good	No disease	>2 kali	3001-9000	gen Y
A092	Melayu	Perempuan	Berkahwin	65	3.61111	43.5185	excel	adequate	good	1 and more then 1 disease	>2 kali	<3001	gen baby
M151	Bumiputera	Perempuan	Tidak berkahwin	52	2.88889	31.4815	problematic	low or marginal	good	No disease	>2 kali	<3001	gen Z
Y228	Cina	Perempuan	Berkahwin	53	2.94444	32.4074	problematic	low or marginal	Bad	1 and more then 1 disease	>2 kali	<3001	gen baby
L024	Melayu	Lelaki	Berkahwin	62	3.44444	40.7407	adequaet	adequate	good	1 and more then 1 disease	>2 kali	3001-9000	gen baby
M112	Cina	Perempuan	Tidak berkahwin	47	2.61111	26.8519	problematic	low or marginal	good	No disease	>2 kali	3001-9000	gen Y
Y202	Melayu	Perempuan	Tidak berkahwin	66	3.66667	44.4444	excel	adequate	good	No disease	>2 kali	3001-9000	gen Y
M030	Melayu	Lelaki	Tidak berkahwin	36	2	16.6667	inadequate	low or marginal	Bad	No disease	0- 2 kali	<3001	gen Z
Y204	Melayu	Perempuan	Tidak berkahwin	54	3	33.3333	adequaet	adequate	good	No disease	>2 kali	3001-9000	Gen X
A033	Melayu	Perempuan	Berkahwin	36	2	16.6667	inadequate	low or marginal	good	1 and more then 1 disease	>2 kali	>9000	Gen X
Y200	Bumiputera	Lelaki	Tidak berkahwin	55	3.05556	34.2593	adequaet	adequate	good	No disease	0- 2 kali	<3001	gen Z
N049	Cina	Perempuan	Tidak berkahwin	62	3.44444	40.7407	adequaet	adequate	good	No disease	0- 2 kali	3001-9000	gen Y
Y207	Bumiputera	Lelaki	Tidak berkahwin	42	2.33333	22.2222	inadequate	low or marginal	Bad	1 and more then 1 disease	>2 kali	<3001	Gen X
M124	Cina	Perempuan	Tidak berkahwin	37	2.05556	17.5926	inadequate	low or marginal	good	No disease	0- 2 kali	3001-9000	gen Z
Y208	Bumiputera	Lelaki	Tidak berkahwin	48	2.66667	27.7778	problematic	low or marginal	good	1 and more then 1 disease	>2 kali	<3001	gen Y
Y036	Cina	Perempuan	Berkahwin	47	2.61111	26.8519	problematic	low or marginal	good	No disease	0- 2 kali	3001-9000	Gen X
A058	Melayu	Perempuan	Tidak berkahwin	67	3.72222	45.3704	excel	adequate	good	No disease	>2 kali	<3001	gen Y
L074	Bumiputera	Lelaki	Tidak berkahwin	48	2.66667	27.7778	problematic	low or marginal	good	No disease	>2 kali	<3001	gen Y
H026	Cina	Perempuan	Tidak berkahwin	54	3	33.3333	adequaet	adequate	good	1 and more then 1 disease	>2 kali	3001-9000	gen baby
A102	Melayu	Lelaki	Berkahwin	44	2.44444	24.0741	inadequate	low or marginal	Bad	1 and more then 1 disease	>2 kali	<3001	gen Y
N120	Melayu	Perempuan	Tidak berkahwin	59	3.27778	37.963	adequaet	adequate	good	1 and more then 1 disease	>2 kali	<3001	gen Y
H068	Melayu	Perempuan	Berkahwin	52	2.88889	31.4815	problematic	low or marginal	good	No disease	>2 kali	>9000	gen Y
H016	Melayu	Perempuan	Berkahwin	54	3	33.3333	adequaet	adequate	good	No disease	>2 kali	<3001	gen Y
M120	Cina	Perempuan	Tidak berkahwin	50	2.77778	29.6296	problematic	low or marginal	good	No disease	>2 kali	3001-9000	gen Y
A050	Melayu	Perempuan	Tidak berkahwin	59	3.27778	37.963	adequaet	adequate	good	No disease	>2 kali	<3001	gen Y
M137	Bumiputera	Perempuan	Tidak berkahwin	42	2.33333	22.2222	inadequate	low or marginal	good	No disease	>2 kali	<3001	Gen X
N040	Cina	Lelaki	Berkahwin	59	3.27778	37.963	adequaet	adequate	good	1 and more then 1 disease	>2 kali	3001-9000	Gen X
Y233	Cina	Perempuan	Berkahwin	55	3.05556	34.2593	adequaet	adequate	Bad	1 and more then 1 disease	0- 2 kali	<3001	Gen X
Y035	Cina	Lelaki	Berkahwin	57	3.16667	36.1111	adequaet	adequate	Bad	1 and more then 1 disease	0- 2 kali	3001-9000	gen baby
L033	Melayu	Lelaki	Berkahwin	64	3.55556	42.5926	excel	adequate	good	No disease	>2 kali	3001-9000	gen baby
A036	Melayu	Lelaki	Tidak berkahwin	60	3.33333	38.8889	adequaet	adequate	good	No disease	0- 2 kali	<3001	gen Z
H006	Melayu	Lelaki	Tidak berkahwin	50	2.77778	29.6296	problematic	low or marginal	good	No disease	0- 2 kali	<3001	gen Y
M096	Cina	Perempuan	Tidak berkahwin	38	2.11111	18.5185	inadequate	low or marginal	good	No disease	0- 2 kali	>9000	gen Y
M088	Cina	Perempuan	Berkahwin	34	1.88889	14.8148	inadequate	low or marginal	Bad	No disease	>2 kali	3001-9000	gen Y
L002	Cina	Perempuan	Berkahwin	46	2.55556	25.9259	problematic	low or marginal	good	No disease	0- 2 kali	<3001	Gen X
Y073	Melayu	Lelaki	Berkahwin	46	2.55556	25.9259	problematic	low or marginal	good	No disease	0- 2 kali	3001-9000	gen Y
M148	Bumiputera	Perempuan	Tidak berkahwin	49	2.72222	28.7037	problematic	low or marginal	good	No disease	>2 kali	<3001	gen Y
Y088	Melayu	Perempuan	Berkahwin	51	2.83333	30.5556	problematic	low or marginal	good	No disease	0- 2 kali	3001-9000	gen Y
Y211	Bumiputera	Perempuan	Missing Value	60	3.33333	38.8889	adequaet	adequate	Bad	1 and more then 1 disease	>2 kali	<3001	gen Y
A090	Melayu	Lelaki	Tidak berkahwin	65	3.61111	43.5185	excel	adequate	Bad	No disease	0- 2 kali	<3001	gen Y
N011	Bumiputera	Perempuan	Berkahwin	45	2.5	25	inadequate	low or marginal	Bad	1 and more then 1 disease	0- 2 kali	<3001	Gen X
L053	Cina	Perempuan	Tidak berkahwin	43	2.38889	23.1481	inadequate	low or marginal	good	No disease	0- 2 kali	3001-9000	gen Y
Y188	Melayu	Perempuan	Tidak berkahwin	57	3.16667	36.1111	adequaet	adequate	good	No disease	>2 kali	<3001	gen Z
Y159	Cina	Perempuan	Berpisah/ bercerai	54	3	33.3333	adequaet	adequate	good	No disease	>2 kali	<3001	gen Y
H067	Melayu	Lelaki	Berkahwin	48	2.66667	27.7778	problematic	low or marginal	good	No disease	0- 2 kali	3001-9000	gen Y
N018	India	Lelaki	Berkahwin	48	2.66667	27.7778	problematic	low or marginal	good	No disease	0- 2 kali	3001-9000	Gen X
L071	Bumiputera	Perempuan	Berkahwin	52	2.88889	31.4815	problematic	low or marginal	Bad	No disease	>2 kali	3001-9000	gen Y
N130	Melayu	Perempuan	Berkahwin	54	3	33.3333	adequaet	adequate	good	1 and more then 1 disease	>2 kali	<3001	Gen X
M074	Melayu	Lelaki	Berkahwin	63	3.5	41.6667	adequaet	adequate	Bad	No disease	>2 kali	<3001	gen baby
M063	Melayu	Lelaki	Tidak berkahwin	47	2.61111	26.8519	problematic	low or marginal	good	1 and more then 1 disease	>2 kali	<3001	gen Z
M062	Melayu	Lelaki	Tidak berkahwin	47	2.61111	26.8519	problematic	low or marginal	good	No disease	>2 kali	<3001	gen Z
M108	Cina	Lelaki	Tidak berkahwin	54	3	33.3333	adequaet	adequate	Bad	1 and more then 1 disease	>2 kali	<3001	Gen X
Y104	Melayu	Perempuan	Tidak berkahwin	51	2.83333	30.5556	problematic	low or marginal	good	No disease	>2 kali	3001-9000	gen Z
M027	Melayu	Lelaki	Tidak berkahwin	47	2.61111	26.8519	problematic	low or marginal	good	No disease	>2 kali	<3001	gen Z
NID077	Cina	Perempuan	Berkahwin	52	2.88889	31.4815	problematic	low or marginal	good	No disease	0- 2 kali	>9000	Gen X
A136	Bumiputera	Perempuan	Berkahwin	47	2.61111	26.8519	problematic	low or marginal	good	No disease	>2 kali	<3001	gen Y
L011	Bumiputera	Perempuan	Tidak berkahwin	66	3.66667	44.4444	excel	adequate	good	No disease	>2 kali	3001-9000	gen Z
Y061	Melayu	Lelaki	Tidak berkahwin	63	3.5	41.6667	adequaet	adequate	good	No disease	>2 kali	3001-9000	gen Z
H019	India	Perempuan	Tidak berkahwin	46	2.55556	25.9259	problematic	low or marginal	good	No disease	>2 kali	3001-9000	gen Y
Y138	India	Perempuan	Tidak berkahwin	49	2.72222	28.7037	problematic	low or marginal	good	No disease	>2 kali	>9000	Gen X
Y090	Melayu	Lelaki	Berkahwin	45	2.5	25	inadequate	low or marginal	good	No disease	>2 kali	3001-9000	gen Y
A037	Melayu	Lelaki	Tidak berkahwin	52	2.88889	31.4815	problematic	low or marginal	good	No disease	0- 2 kali	<3001	gen Z
H069	Melayu	Perempuan	Berkahwin	53	2.94444	32.4074	problematic	low or marginal	good	No disease	>2 kali	3001-9000	gen Y
Y063	Melayu	Lelaki	Tidak berkahwin	68	3.77778	46.2963	excel	adequate	good	No disease	0- 2 kali	<3001	gen Z
N001	Melayu	Lelaki	Berkahwin	49	2.72222	28.7037	problematic	low or marginal	Bad	No disease	>2 kali	3001-9000	gen Y
M118	Cina	Perempuan	Tidak berkahwin	69	3.83333	47.2222	excel	adequate	good	No disease	0- 2 kali	3001-9000	gen Y
A099	Melayu	Perempuan	Berkahwin	41	2.27778	21.2963	inadequate	low or marginal	Bad	1 and more then 1 disease	>2 kali	<3001	gen Y
L087	Melayu	Lelaki	Tidak berkahwin	57	3.16667	36.1111	adequaet	adequate	good	No disease	>2 kali	#NULL!	gen Z
Y240	Melayu	Perempuan	Berkahwin	50	2.77778	29.6296	problematic	low or marginal	Bad	1 and more then 1 disease	0- 2 kali	3001-9000	gen Y
L057	Bumiputera	Perempuan	Berkahwin	54	3	33.3333	adequaet	adequate	good	No disease	>2 kali	<3001	gen Z
M089	Cina	Perempuan	Tidak berkahwin	42	2.33333	22.2222	inadequate	low or marginal	Bad	No disease	0- 2 kali	<3001	gen Y
N014	Melayu	Perempuan	Tidak berkahwin	61	3.38889	39.8148	adequaet	adequate	good	No disease	>2 kali	3001-9000	gen Z
A135	Bumiputera	Perempuan	Berkahwin	58	3.22222	37.037	adequaet	adequate	good	No disease	>2 kali	3001-9000	gen Y
M025	Melayu	Lelaki	Tidak berkahwin	53	2.94444	32.4074	problematic	low or marginal	good	No disease	>2 kali	<3001	gen Z
L080	Cina	Perempuan	Tidak berkahwin	49	2.72222	28.7037	problematic	low or marginal	good	No disease	>2 kali	<3001	gen Y
NID096	Melayu	Perempuan	Tidak berkahwin	51	2.83333	30.5556	problematic	low or marginal	Bad	1 and more then 1 disease	0- 2 kali	3001-9000	gen Y
N020	Melayu	Perempuan	Berkahwin	69	3.83333	47.2222	excel	adequate	good	1 and more then 1 disease	>2 kali	<3001	gen Y
N031	Cina	Perempuan	Berkahwin	54	3	33.3333	adequaet	adequate	good	No disease	0- 2 kali	<3001	gen Y
A094	Melayu	Lelaki	Berkahwin	64	3.55556	42.5926	excel	adequate	Bad	1 and more then 1 disease	0- 2 kali	>9000	Gen X
Y026	India	Lelaki	Berkahwin	61	3.38889	39.8148	adequaet	adequate	good	No disease	0- 2 kali	<3001	Gen X
M111	Cina	Perempuan	Tidak berkahwin	57	3.16667	36.1111	adequaet	adequate	Bad	1 and more then 1 disease	>2 kali	3001-9000	gen Y
M014	Cina	Lelaki	Berkahwin	50	2.77778	29.6296	problematic	low or marginal	good	No disease	>2 kali	<3001	Gen X
N129	Bumiputera	Perempuan	Tidak berkahwin	59	3.27778	37.963	adequaet	adequate	good	No disease	0- 2 kali	<3001	gen Z
Y257	Melayu	Perempuan	Tidak berkahwin	52	2.88889	31.4815	problematic	low or marginal	good	No disease	>2 kali	<3001	gen Z
Y246	Melayu	Perempuan	Tidak berkahwin	57	3.16667	36.1111	adequaet	adequate	good	No disease	>2 kali	<3001	gen Y
N107	Melayu	Perempuan	Berkahwin	54	3	33.3333	adequaet	adequate	good	No disease	0- 2 kali	3001-9000	Gen X
A054	Melayu	Perempuan	Tidak berkahwin	64	3.55556	42.5926	excel	adequate	good	No disease	>2 kali	<3001	gen Z
M113	Cina	Perempuan	Tidak berkahwin	55	3.05556	34.2593	adequaet	adequate	good	No disease	0- 2 kali	3001-9000	gen Y
NID061	Cina	Perempuan	Berpisah/ bercerai	44	2.44444	24.0741	inadequate	low or marginal	Bad	No disease	0- 2 kali	<3001	gen Z
Y062	Melayu	Lelaki	Tidak berkahwin	53	2.94444	32.4074	problematic	low or marginal	good	No disease	>2 kali	<3001	gen Z
A077	Melayu	Lelaki	Berpisah/ bercerai	37	2.05556	17.5926	inadequate	low or marginal	Bad	1 and more then 1 disease	>2 kali	3001-9000	Gen X
H066	Melayu	Lelaki	Berpisah/ bercerai	51	2.83333	30.5556	problematic	low or marginal	Bad	1 and more then 1 disease	0- 2 kali	3001-9000	gen Y
Y058	Melayu	Lelaki	Tidak berkahwin	58	3.22222	37.037	adequaet	adequate	good	No disease	>2 kali	<3001	gen Z
A104	Melayu	Lelaki	Berkahwin	54	3	33.3333	adequaet	adequate	good	No disease	0- 2 kali	3001-9000	gen Y
M032	Melayu	Perempuan	Berkahwin	51	2.83333	30.5556	problematic	low or marginal	Bad	No disease	>2 kali	3001-9000	gen Y
H060	Melayu	Perempuan	Berkahwin	58	3.22222	37.037	adequaet	adequate	good	No disease	0- 2 kali	3001-9000	gen Y
Y243	Melayu	Perempuan	Tidak berkahwin	47	2.61111	26.8519	problematic	low or marginal	good	No disease	>2 kali	<3001	gen Y
A097	Melayu	Perempuan	Tidak berkahwin	53	2.94444	32.4074	problematic	low or marginal	good	No disease	>2 kali	3001-9000	Gen X
N117	Melayu	Perempuan	Tidak berkahwin	51	2.83333	30.5556	problematic	low or marginal	good	No disease	0- 2 kali	<3001	gen Y
A113	Bumiputera	Perempuan	Tidak berkahwin	46	2.55556	25.9259	problematic	low or marginal	Bad	No disease	0- 2 kali	<3001	gen Y
A057	Melayu	Perempuan	Tidak berkahwin	50	2.77778	29.6296	problematic	low or marginal	good	1 and more then 1 disease	>2 kali	<3001	gen Z
M101	Cina	Perempuan	Berkahwin	57	3.16667	36.1111	adequaet	adequate	good	No disease	>2 kali	>9000	gen Y
Y014	Melayu	Perempuan	Berkahwin	50	2.77778	29.6296	problematic	low or marginal	good	1 and more then 1 disease	>2 kali	3001-9000	gen baby
Y156	Cina	Lelaki	Tidak berkahwin	63	3.5	41.6667	adequaet	adequate	Bad	No disease	0- 2 kali	<3001	gen Y
A131	Bumiputera	Perempuan	Tidak berkahwin	53	2.94444	32.4074	problematic	low or marginal	good	No disease	0- 2 kali	<3001	gen Y
L078	Cina	Perempuan	Berkahwin	72	4	50	excel	adequate	good	No disease	>2 kali	3001-9000	gen Y
A120	Bumiputera	Perempuan	Tidak berkahwin	57	3.16667	36.1111	adequaet	adequate	good	No disease	>2 kali	<3001	gen Y
A127	Bumiputera	Perempuan	Tidak berkahwin	64	3.55556	42.5926	excel	adequate	good	No disease	>2 kali	3001-9000	gen Y
A134	Melayu	Perempuan	Tidak berkahwin	53	2.94444	32.4074	problematic	low or marginal	good	No disease	>2 kali	<3001	gen Y
N055	Bumiputera	Perempuan	Tidak berkahwin	64	3.55556	42.5926	excel	adequate	good	No disease	0- 2 kali	3001-9000	gen Y
A140	Melayu	Perempuan	Berkahwin	49	2.72222	28.7037	problematic	low or marginal	good	No disease	>2 kali	<3001	gen Y
A071	Melayu	Perempuan	Tidak berkahwin	51	2.83333	30.5556	problematic	low or marginal	good	1 and more then 1 disease	>2 kali	3001-9000	gen Z
L043	Melayu	Lelaki	Berkahwin	62	3.44444	40.7407	adequaet	adequate	good	No disease	>2 kali	3001-9000	Gen X
M145	Bumiputera	Perempuan	Tidak berkahwin	50	2.77778	29.6296	problematic	low or marginal	good	No disease	>2 kali	<3001	gen Z
L021	Melayu	Lelaki	Berkahwin	65	3.61111	43.5185	excel	adequate	good	No disease	0- 2 kali	>9000	gen baby
N056	India	Perempuan	Berkahwin	53	2.94444	32.4074	problematic	low or marginal	good	No disease	>2 kali	<3001	Gen X
Y048	Melayu	Perempuan	Berkahwin	60	3.33333	38.8889	adequaet	adequate	good	No disease	0- 2 kali	<3001	Gen X
H063	Melayu	Perempuan	Tidak berkahwin	46	2.55556	25.9259	problematic	low or marginal	Bad	No disease	0- 2 kali	<3001	gen Z
M065	Melayu	Lelaki	Tidak berkahwin	57	3.16667	36.1111	adequaet	adequate	Bad	No disease	0- 2 kali	3001-9000	gen Z
Y059	Melayu	Lelaki	Tidak berkahwin	59	3.27778	37.963	adequaet	adequate	good	No disease	0- 2 kali	#NULL!	gen Z
H042	Melayu	Perempuan	Tidak berkahwin	46	2.55556	25.9259	problematic	low or marginal	good	No disease	>2 kali	<3001	gen Z
A056	Melayu	Perempuan	Tidak berkahwin	39	2.16667	19.4444	inadequate	low or marginal	good	1 and more then 1 disease	>2 kali	<3001	gen Z
N029	Cina	Perempuan	Berkahwin	52	2.88889	31.4815	problematic	low or marginal	Bad	No disease	>2 kali	<3001	gen Y
M059	Melayu	Perempuan	Tidak berkahwin	54	3	33.3333	adequaet	adequate	good	No disease	>2 kali	>9000	gen Z
Y196	Bumiputera	Lelaki	Berkahwin	54	3	33.3333	adequaet	adequate	good	No disease	0- 2 kali	3001-9000	Gen X
N004	Melayu	Lelaki	Tidak berkahwin	46	2.55556	25.9259	problematic	low or marginal	Bad	No disease	0- 2 kali	<3001	gen Z
H036	Melayu	Perempuan	Tidak berkahwin	54	3	33.3333	adequaet	adequate	good	No disease	>2 kali	3001-9000	gen Z
Y140	India	Lelaki	Berkahwin	54	3	33.3333	adequaet	adequate	good	No disease	0- 2 kali	3001-9000	gen baby
Y006	Melayu	Lelaki	Tidak berkahwin	50	2.77778	29.6296	problematic	low or marginal	Bad	No disease	>2 kali	<3001	gen Y
M010	Melayu	Perempuan	Berkahwin	49	2.72222	28.7037	problematic	low or marginal	good	No disease	>2 kali	<3001	gen Y
M078	Melayu	Perempuan	Tidak berkahwin	52	2.88889	31.4815	problematic	low or marginal	good	No disease	>2 kali	<3001	gen Y
N108	Melayu	Perempuan	Tidak berkahwin	61	3.38889	39.8148	adequaet	adequate	good	No disease	>2 kali	3001-9000	gen Y
M049	Melayu	Perempuan	Berkahwin	57	3.16667	36.1111	adequaet	adequate	good	No disease	>2 kali	3001-9000	Gen X
Y103	Melayu	Lelaki	Tidak berkahwin	56	3.11111	35.1852	adequaet	adequate	Bad	1 and more then 1 disease	>2 kali	3001-9000	gen Z
Y060	Melayu	Lelaki	Tidak berkahwin	59	3.27778	37.963	adequaet	adequate	good	No disease	>2 kali	<3001	gen Z
A142	Bumiputera	Perempuan	Berkahwin	51	2.83333	30.5556	problematic	low or marginal	good	1 and more then 1 disease	0- 2 kali	<3001	gen Y
A081	Melayu	Lelaki	Tidak berkahwin	72	4	50	excel	adequate	good	1 and more then 1 disease	>2 kali	<3001	gen Y
H034	Melayu	Perempuan	Tidak berkahwin	54	3	33.3333	adequaet	adequate	good	No disease	>2 kali	<3001	gen Z
Y071	Melayu	Perempuan	Tidak berkahwin	64	3.55556	42.5926	excel	adequate	good	No disease	>2 kali	3001-9000	gen Z
N007	India	Perempuan	Berkahwin	55	3.05556	34.2593	adequaet	adequate	good	No disease	0- 2 kali	3001-9000	Gen X
M001	Melayu	Perempuan	Tidak berkahwin	54	3	33.3333	adequaet	adequate	Bad	1 and more then 1 disease	>2 kali	<3001	gen Y
A100	Melayu	Perempuan	Berkahwin	45	2.5	25	inadequate	low or marginal	Bad	1 and more then 1 disease	>2 kali	<3001	Gen X
N112	Melayu	Lelaki	Berkahwin	55	3.05556	34.2593	adequaet	adequate	Bad	1 and more then 1 disease	0- 2 kali	<3001	Gen X
M105	Cina	Perempuan	Berkahwin	65	3.61111	43.5185	excel	adequate	good	No disease	0- 2 kali	3001-9000	gen Y
Y069	Melayu	Perempuan	Tidak berkahwin	60	3.33333	38.8889	adequaet	adequate	good	1 and more then 1 disease	>2 kali	<3001	gen Z
H017	Melayu	Lelaki	Tidak berkahwin	36	2	16.6667	inadequate	low or marginal	good	1 and more then 1 disease	0- 2 kali	<3001	gen Z
A055	Cina	Perempuan	Tidak berkahwin	54	3	33.3333	adequaet	adequate	Bad	1 and more then 1 disease	>2 kali	<3001	gen Y
Y247	Melayu	Perempuan	Berkahwin	68	3.77778	46.2963	excel	adequate	good	No disease	>2 kali	3001-9000	gen Y
M143	Bumiputera	Perempuan	Tidak berkahwin	48	2.66667	27.7778	problematic	low or marginal	good	No disease	>2 kali	<3001	gen Z
Y244	Melayu	Perempuan	Tidak berkahwin	58	3.22222	37.037	adequaet	adequate	good	No disease	0- 2 kali	<3001	gen Y
Y220	Melayu	Perempuan	Tidak berkahwin	47	2.61111	26.8519	problematic	low or marginal	good	No disease	>2 kali	<3001	gen Y
N106	Melayu	Lelaki	Tidak berkahwin	51	2.83333	30.5556	problematic	low or marginal	good	No disease	>2 kali	<3001	gen Y
N113	Bumiputera	Perempuan	Berkahwin	43	2.38889	23.1481	inadequate	low or marginal	Bad	1 and more then 1 disease	>2 kali	<3001	gen Y
Y215	Bumiputera	Lelaki	Berkahwin	56	3.11111	35.1852	adequaet	adequate	good	No disease	>2 kali	<3001	gen Y
L037	Melayu	Perempuan	Tidak berkahwin	56	3.11111	35.1852	adequaet	adequate	Bad	No disease	>2 kali	3001-9000	gen Y
M123	Cina	Lelaki	Tidak berkahwin	45	2.5	25	inadequate	low or marginal	Bad	No disease	0- 2 kali	<3001	gen Y
M135	Bumiputera	Perempuan	Tidak berkahwin	56	3.11111	35.1852	adequaet	adequate	good	1 and more then 1 disease	0- 2 kali	<3001	gen Z
Y210	Bumiputera	Lelaki	Berkahwin	57	3.16667	36.1111	adequaet	adequate	good	No disease	0- 2 kali	>9000	Gen X
M115	Cina	Perempuan	Tidak berkahwin	67	3.72222	45.3704	excel	adequate	good	1 and more then 1 disease	>2 kali	3001-9000	Gen X
H043	Melayu	Perempuan	Tidak berkahwin	47	2.61111	26.8519	problematic	low or marginal	good	No disease	>2 kali	<3001	gen Z
H048	Melayu	Perempuan	Berkahwin	51	2.83333	30.5556	problematic	low or marginal	good	No disease	>2 kali	>9000	gen Y
Y112	Cina	Perempuan	Tidak berkahwin	45	2.5	25	inadequate	low or marginal	good	No disease	>2 kali	<3001	gen Y
M129	Cina	Perempuan	Tidak berkahwin	51	2.83333	30.5556	problematic	low or marginal	good	No disease	0- 2 kali	3001-9000	gen Z
A018	Melayu	Lelaki	Tidak berkahwin	53	2.94444	32.4074	problematic	low or marginal	Bad	No disease	0- 2 kali	<3001	gen Y
H024	Melayu	Perempuan	Tidak berkahwin	44	2.44444	24.0741	inadequate	low or marginal	good	No disease	0- 2 kali	3001-9000	gen Z
L041	Melayu	Perempuan	Tidak berkahwin	47	2.61111	26.8519	problematic	low or marginal	good	No disease	0- 2 kali	3001-9000	gen Y
NID099	Melayu	Perempuan	Berkahwin	52	2.88889	31.4815	problematic	low or marginal	good	No disease	>2 kali	#NULL!	Gen X
M103	Cina	Perempuan	Berkahwin	53	2.94444	32.4074	problematic	low or marginal	good	No disease	>2 kali	3001-9000	gen Y
Y183	Melayu	Perempuan	Berkahwin	59	3.27778	37.963	adequaet	adequate	good	No disease	>2 kali	3001-9000	gen Y
A011	Melayu	Perempuan	Berkahwin	59	3.27778	37.963	adequaet	adequate	Bad	1 and more then 1 disease	>2 kali	>9000	gen baby
Y049	Melayu	Perempuan	Tidak berkahwin	46	2.55556	25.9259	problematic	low or marginal	good	No disease	0- 2 kali	3001-9000	gen Y
M083	Melayu	Perempuan	Berkahwin	52	2.88889	31.4815	problematic	low or marginal	good	No disease	>2 kali	<3001	gen baby
M125	Cina	Perempuan	Berkahwin	63	3.5	41.6667	adequaet	adequate	good	No disease	>2 kali	3001-9000	gen Y
M136	Bumiputera	Perempuan	Tidak berkahwin	56	3.11111	35.1852	adequaet	adequate	good	1 and more then 1 disease	0- 2 kali	3001-9000	gen Y
Y195	Bumiputera	Perempuan	Tidak berkahwin	54	3	33.3333	adequaet	adequate	good	No disease	>2 kali	3001-9000	gen Y
H073	Melayu	Perempuan	Tidak berkahwin	40	2.22222	20.3704	inadequate	low or marginal	good	No disease	>2 kali	>9000	gen Y
Y070	Melayu	Perempuan	Tidak berkahwin	56	3.11111	35.1852	adequaet	adequate	good	No disease	>2 kali	>9000	gen Z
NID070	India	Perempuan	Berkahwin	62	3.44444	40.7407	adequaet	adequate	good	No disease	>2 kali	3001-9000	Gen X
N035	Melayu	Perempuan	Berkahwin	60	3.33333	38.8889	adequaet	adequate	Bad	1 and more then 1 disease	>2 kali	<3001	Gen X
M106	Cina	Perempuan	Kematian pasangan	52	2.88889	31.4815	problematic	low or marginal	good	No disease	>2 kali	<3001	gen baby
M131	Cina	Perempuan	Berkahwin	72	4	50	excel	adequate	good	No disease	>2 kali	>9000	Gen X
L083	Cina	Perempuan	Tidak berkahwin	55	3.05556	34.2593	adequaet	adequate	Bad	1 and more then 1 disease	0- 2 kali	<3001	gen Y
M082	Melayu	Perempuan	Berkahwin	71	3.94444	49.0741	excel	adequate	good	No disease	>2 kali	>9000	Gen X
Y201	Bumiputera	Perempuan	Tidak berkahwin	61	3.38889	39.8148	adequaet	adequate	good	No disease	>2 kali	<3001	Gen X
A089	Melayu	Lelaki	Berkahwin	41	2.27778	21.2963	inadequate	low or marginal	good	No disease	>2 kali	3001-9000	gen baby
A022	Melayu	Perempuan	Tidak berkahwin	62	3.44444	40.7407	adequaet	adequate	good	No disease	>2 kali	<3001	gen Z
Y045	Melayu	Lelaki	Tidak berkahwin	54	3	33.3333	adequaet	adequate	good	No disease	>2 kali	3001-9000	gen Z
Y162	Cina	Perempuan	Berkahwin	63	3.5	41.6667	adequaet	adequate	good	No disease	0- 2 kali	3001-9000	Gen X
A079	Melayu	Perempuan	Berkahwin	49	2.72222	28.7037	problematic	low or marginal	Bad	1 and more then 1 disease	>2 kali	<3001	gen baby
NID068	Cina	Lelaki	Berkahwin	43	2.38889	23.1481	inadequate	low or marginal	Bad	No disease	>2 kali	<3001	gen baby
A045	Melayu	Perempuan	Tidak berkahwin	48	2.66667	27.7778	problematic	low or marginal	good	No disease	>2 kali	<3001	gen Z
Y217	Melayu	Perempuan	Tidak berkahwin	67	3.72222	45.3704	excel	adequate	good	No disease	>2 kali	<3001	gen Z
M019	Melayu	Perempuan	Berkahwin	61	3.38889	39.8148	adequaet	adequate	good	No disease	0- 2 kali	3001-9000	gen Y
H044	Melayu	Perempuan	Tidak berkahwin	49	2.72222	28.7037	problematic	low or marginal	good	No disease	>2 kali	3001-9000	Gen X
N045	Melayu	Perempuan	Berkahwin	64	3.55556	42.5926	excel	adequate	good	No disease	>2 kali	3001-9000	gen Y
Y003	Melayu	Perempuan	Berkahwin	61	3.38889	39.8148	adequaet	adequate	good	No disease	>2 kali	3001-9000	gen Y
NID075	Melayu	Lelaki	Tidak berkahwin	50	2.77778	29.6296	problematic	low or marginal	good	No disease	>2 kali	<3001	gen Z
Y248	Melayu	Perempuan	Berkahwin	53	2.94444	32.4074	problematic	low or marginal	good	No disease	>2 kali	<3001	gen Y
Y056	Melayu	Perempuan	Berkahwin	56	3.11111	35.1852	adequaet	adequate	good	1 and more then 1 disease	>2 kali	<3001	Gen X
L022	Melayu	Lelaki	Berkahwin	59	3.27778	37.963	adequaet	adequate	good	No disease	0- 2 kali	3001-9000	gen baby
A070	Cina	Perempuan	Berkahwin	51	2.83333	30.5556	problematic	low or marginal	Bad	1 and more then 1 disease	>2 kali	3001-9000	gen baby
H010	India	Perempuan	Tidak berkahwin	59	3.27778	37.963	adequaet	adequate	good	No disease	>2 kali	<3001	gen Y
A116	Melayu	Perempuan	Tidak berkahwin	47	2.61111	26.8519	problematic	low or marginal	good	No disease	0- 2 kali	<3001	gen Y
M057	Melayu	Perempuan	Tidak berkahwin	62	3.44444	40.7407	adequaet	adequate	good	No disease	>2 kali	>9000	gen Z
Y027	India	Perempuan	Berkahwin	55	3.05556	34.2593	adequaet	adequate	good	No disease	>2 kali	<3001	Gen X
M026	Melayu	Lelaki	Tidak berkahwin	56	3.11111	35.1852	adequaet	adequate	good	No disease	>2 kali	<3001	gen Z
N051	Cina	Lelaki	Tidak berkahwin	54	3	33.3333	adequaet	adequate	good	No disease	>2 kali	3001-9000	Gen X
M126	Cina	Lelaki	Tidak berkahwin	58	3.22222	37.037	adequaet	adequate	Bad	No disease	0- 2 kali	<3001	gen Y
N102	Cina	Lelaki	Berkahwin	53	2.94444	32.4074	problematic	low or marginal	good	No disease	0- 2 kali	<3001	gen Y
L084	Cina	Perempuan	Tidak berkahwin	58	3.22222	37.037	adequaet	adequate	Bad	1 and more then 1 disease	0- 2 kali	3001-9000	gen Y
Y015	Melayu	Perempuan	Berkahwin	45	2.5	25	inadequate	low or marginal	good	No disease	0- 2 kali	3001-9000	Gen X
M034	Melayu	Lelaki	Berkahwin	59	3.27778	37.963	adequaet	adequate	Bad	1 and more then 1 disease	>2 kali	<3001	Gen X
A038	Melayu	Lelaki	Berpisah/ bercerai	48	2.66667	27.7778	problematic	low or marginal	good	No disease	0- 2 kali	<3001	Gen X
N054	Lain-lain	Lelaki	Berkahwin	50	2.77778	29.6296	problematic	low or marginal	good	No disease	>2 kali	3001-9000	Gen X
M023	Melayu	Lelaki	Tidak berkahwin	63	3.5	41.6667	adequaet	adequate	good	No disease	0- 2 kali	<3001	gen Z
A035	Cina	Perempuan	Berkahwin	56	3.11111	35.1852	adequaet	adequate	Bad	1 and more then 1 disease	>2 kali	<3001	gen baby
N111	Melayu	Lelaki	Berkahwin	58	3.22222	37.037	adequaet	adequate	good	No disease	0- 2 kali	>9000	Gen X
L058	Bumiputera	Lelaki	Tidak berkahwin	52	2.88889	31.4815	problematic	low or marginal	Bad	1 and more then 1 disease	0- 2 kali	<3001	gen Z
M147	Bumiputera	Perempuan	Tidak berkahwin	50	2.77778	29.6296	problematic	low or marginal	good	No disease	0- 2 kali	<3001	gen Y
M004	Melayu	Lelaki	Berkahwin	47	2.61111	26.8519	problematic	low or marginal	good	No disease	0- 2 kali	3001-9000	Gen X
Y250	Melayu	Perempuan	Tidak berkahwin	65	3.61111	43.5185	excel	adequate	good	No disease	>2 kali	<3001	gen Y
A118	Melayu	Perempuan	Tidak berkahwin	40	2.22222	20.3704	inadequate	low or marginal	good	1 and more then 1 disease	0- 2 kali	<3001	gen Y
Y024	Melayu	Perempuan	Berkahwin	47	2.61111	26.8519	problematic	low or marginal	Bad	No disease	0- 2 kali	<3001	gen Y
Y084	Melayu	Perempuan	Berkahwin	58	3.22222	37.037	adequaet	adequate	Bad	1 and more then 1 disease	>2 kali	3001-9000	gen Y
H050	Cina	Perempuan	Tidak berkahwin	47	2.61111	26.8519	problematic	low or marginal	good	1 and more then 1 disease	0- 2 kali	3001-9000	gen Y
M017	India	Perempuan	Tidak berkahwin	48	2.66667	27.7778	problematic	low or marginal	good	No disease	>2 kali	3001-9000	gen Z
A107	Melayu	Perempuan	Berkahwin	49	2.72222	28.7037	problematic	low or marginal	good	No disease	0- 2 kali	3001-9000	Gen X
Y047	Melayu	Lelaki	Berkahwin	51	2.83333	30.5556	problematic	low or marginal	good	No disease	0- 2 kali	3001-9000	Gen X
A098	Melayu	Perempuan	Berkahwin	49	2.72222	28.7037	problematic	low or marginal	good	No disease	>2 kali	<3001	gen Y
M076	Melayu	Lelaki	Berkahwin	53	2.94444	32.4074	problematic	low or marginal	good	No disease	>2 kali	<3001	gen Y
N142	Melayu	Perempuan	Berpisah/ bercerai	46	2.55556	25.9259	problematic	low or marginal	good	1 and more then 1 disease	0- 2 kali	<3001	gen Y
Y064	Melayu	Lelaki	Tidak berkahwin	63	3.5	41.6667	adequaet	adequate	good	No disease	0- 2 kali	<3001	gen Z
A001	Melayu	Perempuan	Tidak berkahwin	62	3.44444	40.7407	adequaet	adequate	good	No disease	>2 kali	<3001	gen Z
H003	Melayu	Lelaki	Tidak berkahwin	61	3.38889	39.8148	adequaet	adequate	good	No disease	0- 2 kali	3001-9000	gen Y
Y009	Melayu	Lelaki	Tidak berkahwin	41	2.27778	21.2963	inadequate	low or marginal	good	No disease	0- 2 kali	<3001	gen Z
M079	Melayu	Perempuan	Kematian pasangan	67	3.72222	45.3704	excel	adequate	good	No disease	>2 kali	<3001	gen baby
Y033	Cina	Lelaki	Tidak berkahwin	60	3.33333	38.8889	adequaet	adequate	good	No disease	>2 kali	3001-9000	gen Y
L088	Melayu	Perempuan	Tidak berkahwin	69	3.83333	47.2222	excel	adequate	good	1 and more then 1 disease	0- 2 kali	<3001	gen Z
A068	Melayu	Perempuan	Tidak berkahwin	54	3	33.3333	adequaet	adequate	good	No disease	>2 kali	<3001	gen Z
M139	Bumiputera	Perempuan	Tidak berkahwin	43	2.38889	23.1481	inadequate	low or marginal	good	No disease	>2 kali	<3001	gen Z
A072	Cina	Perempuan	Berkahwin	38	2.11111	18.5185	inadequate	low or marginal	good	No disease	0- 2 kali	3001-9000	gen Y
Y191	Bumiputera	Perempuan	Tidak berkahwin	56	3.11111	35.1852	adequaet	adequate	good	No disease	>2 kali	<3001	gen Z
NID066	Melayu	Perempuan	Tidak berkahwin	56	3.11111	35.1852	adequaet	adequate	good	No disease	>2 kali	>9000	gen Z
N119	Bumiputera	Perempuan	Tidak berkahwin	52	2.88889	31.4815	problematic	low or marginal	Bad	No disease	0- 2 kali	<3001	gen Y
Y107	Melayu	Perempuan	Berkahwin	50	2.77778	29.6296	problematic	low or marginal	good	No disease	>2 kali	3001-9000	Gen X
Y214	Melayu	Perempuan	Berkahwin	52	2.88889	31.4815	problematic	low or marginal	good	No disease	>2 kali	<3001	gen Y
L031	Melayu	Perempuan	Berkahwin	62	3.44444	40.7407	adequaet	adequate	Bad	1 and more then 1 disease	>2 kali	<3001	gen baby
Y126	Bumiputera	Lelaki	Berkahwin	51	2.83333	30.5556	problematic	low or marginal	Bad	1 and more then 1 disease	0- 2 kali	3001-9000	gen Y
M043	Melayu	Perempuan	Berkahwin	51	2.83333	30.5556	problematic	low or marginal	Bad	1 and more then 1 disease	0- 2 kali	3001-9000	gen baby
M051	India	Lelaki	Berkahwin	67	3.72222	45.3704	excel	adequate	good	No disease	0- 2 kali	<3001	Gen X
H028	Melayu	Perempuan	Tidak berkahwin	49	2.72222	28.7037	problematic	low or marginal	good	No disease	>2 kali	<3001	gen Z
Y124	India	Perempuan	Berkahwin	51	2.83333	30.5556	problematic	low or marginal	Bad	1 and more then 1 disease	>2 kali	<3001	Gen X
Y053	Melayu	Perempuan	Tidak berkahwin	42	2.33333	22.2222	inadequate	low or marginal	good	No disease	0- 2 kali	<3001	gen Y
N110	Melayu	Perempuan	Berkahwin	59	3.27778	37.963	adequaet	adequate	good	No disease	0- 2 kali	>9000	gen Y
M090	Cina	Lelaki	Tidak berkahwin	56	3.11111	35.1852	adequaet	adequate	Bad	No disease	0- 2 kali	3001-9000	gen Y
A015	Melayu	Perempuan	Tidak berkahwin	54	3	33.3333	adequaet	adequate	good	1 and more then 1 disease	0- 2 kali	<3001	gen Y
L079	Cina	Perempuan	Berkahwin	55	3.05556	34.2593	adequaet	adequate	good	No disease	0- 2 kali	<3001	gen Y
Y134	India	Lelaki	Tidak berkahwin	40	2.22222	20.3704	inadequate	low or marginal	good	1 and more then 1 disease	>2 kali	<3001	Gen X
Y086	Melayu	Lelaki	Tidak berkahwin	49	2.72222	28.7037	problematic	low or marginal	good	No disease	>2 kali	>9000	gen Y
M141	Bumiputera	Perempuan	Berkahwin	55	3.05556	34.2593	adequaet	adequate	good	No disease	>2 kali	<3001	Gen X
Y157	Cina	Perempuan	Berkahwin	36	2	16.6667	inadequate	low or marginal	Bad	No disease	>2 kali	<3001	gen Y
A005	Cina	Lelaki	Tidak berkahwin	52	2.88889	31.4815	problematic	low or marginal	Bad	1 and more then 1 disease	>2 kali	<3001	gen Y
L063	Bumiputera	Lelaki	Berkahwin	54	3	33.3333	adequaet	adequate	good	No disease	>2 kali	<3001	Gen X
N114	India	Perempuan	Berkahwin	55	3.05556	34.2593	adequaet	adequate	Bad	1 and more then 1 disease	>2 kali	<3001	Gen X
H012	Cina	Lelaki	Berkahwin	47	2.61111	26.8519	problematic	low or marginal	good	No disease	>2 kali	<3001	gen baby
L035	Melayu	Lelaki	Berkahwin	44	2.44444	24.0741	inadequate	low or marginal	Bad	1 and more then 1 disease	0- 2 kali	>9000	gen baby
Y038	Cina	Lelaki	Tidak berkahwin	45	2.5	25	inadequate	low or marginal	Bad	No disease	0- 2 kali	<3001	gen Z
H046	Melayu	Lelaki	Tidak berkahwin	43	2.38889	23.1481	inadequate	low or marginal	good	No disease	>2 kali	<3001	gen Y
A041	Melayu	Perempuan	Berpisah/ bercerai	53	2.94444	32.4074	problematic	low or marginal	good	No disease	>2 kali	3001-9000	Gen X
Y212	Melayu	Perempuan	Berkahwin	54	3	33.3333	adequaet	adequate	good	No disease	>2 kali	<3001	gen Y
Y197	Bumiputera	Perempuan	Berkahwin	53	2.94444	32.4074	problematic	low or marginal	good	No disease	>2 kali	<3001	Gen X
N121	Melayu	Perempuan	Tidak berkahwin	53	2.94444	32.4074	problematic	low or marginal	Bad	1 and more then 1 disease	>2 kali	<3001	gen Y
L044	Melayu	Lelaki	Berpisah/ bercerai	53	2.94444	32.4074	problematic	low or marginal	good	No disease	>2 kali	3001-9000	gen Y
Y085	Melayu	Perempuan	Tidak berkahwin	47	2.61111	26.8519	problematic	low or marginal	good	No disease	>2 kali	<3001	gen Y
N022	Cina	Lelaki	Tidak berkahwin	55	3.05556	34.2593	adequaet	adequate	good	No disease	0- 2 kali	3001-9000	gen Y
N123	Melayu	Perempuan	Tidak berkahwin	53	2.94444	32.4074	problematic	low or marginal	Bad	No disease	>2 kali	<3001	Gen X
H045	Melayu	Perempuan	Tidak berkahwin	47	2.61111	26.8519	problematic	low or marginal	good	No disease	0- 2 kali	<3001	gen Z
Y180	Bumiputera	Perempuan	Tidak berkahwin	32	1.77778	12.963	inadequate	low or marginal	good	No disease	>2 kali	<3001	gen Y
A080	Melayu	Perempuan	Berkahwin	63	3.5	41.6667	adequaet	adequate	Bad	1 and more then 1 disease	>2 kali	<3001	gen baby
H009	Melayu	Perempuan	Berpisah/ bercerai	51	2.83333	30.5556	problematic	low or marginal	good	No disease	>2 kali	<3001	Gen X
A051	Cina	Lelaki	Berkahwin	45	2.5	25	inadequate	low or marginal	good	No disease	>2 kali	3001-9000	gen baby
Y170	Cina	Lelaki	Tidak berkahwin	53	2.94444	32.4074	problematic	low or marginal	good	1 and more then 1 disease	>2 kali	<3001	Gen X
N006	India	Lelaki	Tidak berkahwin	54	3	33.3333	adequaet	adequate	good	1 and more then 1 disease	>2 kali	3001-9000	gen Y
N024	Cina	Lelaki	Berkahwin	45	2.5	25	inadequate	low or marginal	good	No disease	>2 kali	3001-9000	gen Y
Y007	Melayu	Lelaki	Tidak berkahwin	36	2	16.6667	inadequate	low or marginal	good	No disease	>2 kali	<3001	gen Z
A112	Bumiputera	Lelaki	Berkahwin	24	1.33333	5.55556	inadequate	low or marginal	good	No disease	0- 2 kali	<3001	gen Y
N023	Cina	Perempuan	Berkahwin	57	3.16667	36.1111	adequaet	adequate	good	No disease	0- 2 kali	<3001	gen Y
A052	Melayu	Perempuan	Berkahwin	53	2.94444	32.4074	problematic	low or marginal	good	No disease	0- 2 kali	3001-9000	gen Y
L018	India	Perempuan	Berkahwin	53	2.94444	32.4074	problematic	low or marginal	good	No disease	0- 2 kali	3001-9000	gen Y
A126	Bumiputera	Perempuan	Tidak berkahwin	49	2.72222	28.7037	problematic	low or marginal	Bad	No disease	>2 kali	<3001	gen Y
N139	Bumiputera	Perempuan	Tidak berkahwin	52	2.88889	31.4815	problematic	low or marginal	good	No disease	0- 2 kali	3001-9000	gen Z
A008	Cina	Perempuan	Berkahwin	69	3.83333	47.2222	excel	adequate	good	No disease	>2 kali	>9000	Gen X
N010	Melayu	Lelaki	Tidak berkahwin	44	2.44444	24.0741	inadequate	low or marginal	Bad	1 and more then 1 disease	>2 kali	3001-9000	gen Z
N053	Bumiputera	Perempuan	Tidak berkahwin	51	2.83333	30.5556	problematic	low or marginal	good	No disease	0- 2 kali	<3001	gen Y
M002	Melayu	Lelaki	Tidak berkahwin	52	2.88889	31.4815	problematic	low or marginal	good	1 and more then 1 disease	>2 kali	<3001	gen Y
Y229	Cina	Perempuan	Tidak berkahwin	62	3.44444	40.7407	adequaet	adequate	good	No disease	>2 kali	<3001	gen Z
L054	India	Lelaki	Tidak berkahwin	45	2.5	25	inadequate	low or marginal	good	No disease	>2 kali	3001-9000	gen Z
N057	India	Perempuan	Tidak berkahwin	58	3.22222	37.037	adequaet	adequate	good	No disease	>2 kali	<3001	gen Y
M011	Melayu	Lelaki	Tidak berkahwin	60	3.33333	38.8889	adequaet	adequate	good	No disease	>2 kali	<3001	gen Y
Y160	Cina	Perempuan	Berkahwin	59	3.27778	37.963	adequaet	adequate	good	No disease	>2 kali	<3001	gen baby
Y185	Bumiputera	Perempuan	Tidak berkahwin	50	2.77778	29.6296	problematic	low or marginal	Bad	No disease	0- 2 kali	<3001	gen Y
Y253	Melayu	Lelaki	Tidak berkahwin	55	3.05556	34.2593	adequaet	adequate	good	1 and more then 1 disease	0- 2 kali	<3001	gen Y
M130	Cina	Lelaki	Tidak berkahwin	54	3	33.3333	adequaet	adequate	good	No disease	>2 kali	<3001	gen Z
A062	Melayu	Lelaki	Tidak berkahwin	40	2.22222	20.3704	inadequate	low or marginal	good	1 and more then 1 disease	0- 2 kali	<3001	gen Z
Y178	Melayu	Lelaki	Tidak berkahwin	42	2.33333	22.2222	inadequate	low or marginal	good	No disease	>2 kali	<3001	gen Y
M114	Cina	Perempuan	Tidak berkahwin	50	2.77778	29.6296	problematic	low or marginal	Bad	1 and more then 1 disease	>2 kali	3001-9000	gen Y
M085	Cina	Perempuan	Tidak berkahwin	47	2.61111	26.8519	problematic	low or marginal	good	1 and more then 1 disease	0- 2 kali	<3001	gen Z
Y225	Bumiputera	Perempuan	Berkahwin	55	3.05556	34.2593	adequaet	adequate	good	No disease	>2 kali	3001-9000	Gen X
Y237	Cina	Perempuan	Tidak berkahwin	53	2.94444	32.4074	problematic	low or marginal	Bad	No disease	>2 kali	<3001	gen Y
N048	India	Lelaki	Berkahwin	38	2.11111	18.5185	inadequate	low or marginal	good	No disease	>2 kali	>9000	gen Y
M117	Cina	Lelaki	Tidak berkahwin	53	2.94444	32.4074	problematic	low or marginal	Bad	No disease	>2 kali	3001-9000	gen Z
A095	Melayu	Perempuan	Berkahwin	47	2.61111	26.8519	problematic	low or marginal	good	No disease	>2 kali	<3001	gen Y
M039	Melayu	Perempuan	Berkahwin	49	2.72222	28.7037	problematic	low or marginal	good	No disease	>2 kali	>9000	gen Y
N002	Melayu	Lelaki	Tidak berkahwin	45	2.5	25	inadequate	low or marginal	good	No disease	0- 2 kali	<3001	gen Y
A019	Melayu	Lelaki	Tidak berkahwin	47	2.61111	26.8519	problematic	low or marginal	good	No disease	>2 kali	>9000	gen Y
M127	Cina	Lelaki	Tidak berkahwin	50	2.77778	29.6296	problematic	low or marginal	good	No disease	0- 2 kali	<3001	gen Y
Y213	Bumiputera	Perempuan	Tidak berkahwin	49	2.72222	28.7037	problematic	low or marginal	good	No disease	0- 2 kali	<3001	gen Z
H070	Melayu	Lelaki	Berkahwin	58	3.22222	37.037	adequaet	adequate	good	No disease	0- 2 kali	3001-9000	gen Y
A032	Melayu	Perempuan	Berkahwin	51	2.83333	30.5556	problematic	low or marginal	good	No disease	0- 2 kali	<3001	gen Y
A115	Bumiputera	Perempuan	Tidak berkahwin	44	2.44444	24.0741	inadequate	low or marginal	good	No disease	>2 kali	<3001	gen Z
H037	Melayu	Perempuan	Tidak berkahwin	53	2.94444	32.4074	problematic	low or marginal	good	No disease	>2 kali	<3001	gen Z
A029	Melayu	Lelaki	Tidak berkahwin	45	2.5	25	inadequate	low or marginal	good	No disease	0- 2 kali	<3001	gen Y
Y065	Melayu	Lelaki	Tidak berkahwin	63	3.5	41.6667	adequaet	adequate	good	No disease	>2 kali	<3001	gen Z
NID079	Cina	Lelaki	Tidak berkahwin	57	3.16667	36.1111	adequaet	adequate	Bad	No disease	0- 2 kali	3001-9000	gen Z
NID069	Cina	Perempuan	Berkahwin	49	2.72222	28.7037	problematic	low or marginal	good	No disease	>2 kali	<3001	gen Y
M140	Bumiputera	Perempuan	Tidak berkahwin	55	3.05556	34.2593	adequaet	adequate	Bad	No disease	>2 kali	<3001	gen Z
N118	Melayu	Perempuan	Tidak berkahwin	41	2.27778	21.2963	inadequate	low or marginal	Bad	No disease	>2 kali	<3001	gen Z
NID095	Melayu	Lelaki	Tidak berkahwin	54	3	33.3333	adequaet	adequate	good	No disease	>2 kali	>9000	gen Y
N015	Cina	Lelaki	Berkahwin	54	3	33.3333	adequaet	adequate	good	No disease	>2 kali	3001-9000	gen Y
NID100	Melayu	Perempuan	Berkahwin	48	2.66667	27.7778	problematic	low or marginal	Bad	No disease	>2 kali	>9000	gen Y
Y051	Melayu	Lelaki	Tidak berkahwin	50	2.77778	29.6296	problematic	low or marginal	good	No disease	>2 kali	<3001	gen Z
M092	Cina	Perempuan	Berkahwin	54	3	33.3333	adequaet	adequate	good	No disease	>2 kali	>9000	gen Y
H039	Melayu	Perempuan	Tidak berkahwin	61	3.38889	39.8148	adequaet	adequate	good	No disease	>2 kali	3001-9000	gen Y
M036	Melayu	Perempuan	Tidak berkahwin	54	3	33.3333	adequaet	adequate	good	No disease	>2 kali	3001-9000	gen Z
A103	Melayu	Lelaki	Berkahwin	49	2.72222	28.7037	problematic	low or marginal	Bad	No disease	>2 kali	<3001	gen Y
A096	Melayu	Lelaki	Berkahwin	50	2.77778	29.6296	problematic	low or marginal	good	No disease	0- 2 kali	3001-9000	gen baby
N009	India	Lelaki	Berkahwin	50	2.77778	29.6296	problematic	low or marginal	good	1 and more then 1 disease	>2 kali	3001-9000	Gen X
A139	Cina	Perempuan	Berkahwin	66	3.66667	44.4444	excel	adequate	Bad	1 and more then 1 disease	>2 kali	3001-9000	Gen X
NID064	Cina	Perempuan	Berkahwin	54	3	33.3333	adequaet	adequate	good	No disease	0- 2 kali	3001-9000	Gen X
Y161	Cina	Lelaki	Berkahwin	51	2.83333	30.5556	problematic	low or marginal	Bad	1 and more then 1 disease	0- 2 kali	<3001	Gen X
L040	Melayu	Lelaki	Tidak berkahwin	62	3.44444	40.7407	adequaet	adequate	good	No disease	>2 kali	<3001	gen Y
Y249	Melayu	Perempuan	Tidak berkahwin	69	3.83333	47.2222	excel	adequate	good	No disease	>2 kali	<3001	gen Z
N132	Bumiputera	Lelaki	Tidak berkahwin	64	3.55556	42.5926	excel	adequate	good	No disease	>2 kali	<3001	gen Z
L039	Melayu	Lelaki	Berkahwin	52	2.88889	31.4815	problematic	low or marginal	good	No disease	0- 2 kali	<3001	gen Y
A049	Melayu	Perempuan	Tidak berkahwin	47	2.61111	26.8519	problematic	low or marginal	good	No disease	>2 kali	3001-9000	gen Z
M107	Cina	Perempuan	Berkahwin	57	3.16667	36.1111	adequaet	adequate	good	No disease	0- 2 kali	3001-9000	gen Y
Y101	Melayu	Lelaki	Tidak berkahwin	58	3.22222	37.037	adequaet	adequate	good	No disease	0- 2 kali	<3001	gen Z
M009	Melayu	Perempuan	Tidak berkahwin	54	3	33.3333	adequaet	adequate	good	No disease	>2 kali	>9000	gen Z
Y224	Melayu	Perempuan	Berkahwin	50	2.77778	29.6296	problematic	low or marginal	Bad	No disease	>2 kali	<3001	gen Y
A124	Bumiputera	Perempuan	Tidak berkahwin	38	2.11111	18.5185	inadequate	low or marginal	Bad	1 and more then 1 disease	>2 kali	<3001	gen Y
A030	Melayu	Lelaki	Tidak berkahwin	51	2.83333	30.5556	problematic	low or marginal	good	1 and more then 1 disease	>2 kali	<3001	gen Y
Y095	Cina	Perempuan	Tidak berkahwin	47	2.61111	26.8519	problematic	low or marginal	good	No disease	>2 kali	<3001	gen Z
Y096	Cina	Perempuan	Tidak berkahwin	47	2.61111	26.8519	problematic	low or marginal	good	No disease	>2 kali	<3001	gen Z
N038	Melayu	Lelaki	Berkahwin	53	2.94444	32.4074	problematic	low or marginal	Bad	1 and more then 1 disease	>2 kali	3001-9000	gen Y
M040	Melayu	Perempuan	Berkahwin	34	1.88889	14.8148	inadequate	low or marginal	good	No disease	0- 2 kali	3001-9000	gen Y
M061	Melayu	Lelaki	Tidak berkahwin	71	3.94444	49.0741	excel	adequate	Bad	No disease	0- 2 kali	<3001	gen Z
H025	Melayu	Lelaki	Tidak berkahwin	61	3.38889	39.8148	adequaet	adequate	good	No disease	>2 kali	<3001	gen baby
NID071	Melayu	Perempuan	Berkahwin	61	3.38889	39.8148	adequaet	adequate	good	No disease	0- 2 kali	3001-9000	Gen X
H007	Melayu	Lelaki	Berkahwin	45	2.5	25	inadequate	low or marginal	Bad	No disease	0- 2 kali	<3001	gen Y
M053	Melayu	Perempuan	Berkahwin	45	2.5	25	inadequate	low or marginal	Bad	No disease	>2 kali	3001-9000	gen Y
Y150	Cina	Perempuan	Berkahwin	49	2.72222	28.7037	problematic	low or marginal	Bad	1 and more then 1 disease	>2 kali	<3001	gen baby
L050	Melayu	Lelaki	Berkahwin	45	2.5	25	inadequate	low or marginal	good	1 and more then 1 disease	0- 2 kali	3001-9000	gen Y
H008	Melayu	Lelaki	Berkahwin	56	3.11111	35.1852	adequaet	adequate	good	1 and more then 1 disease	>2 kali	3001-9000	gen baby
M058	Melayu	Perempuan	Berkahwin	45	2.5	25	inadequate	low or marginal	Bad	No disease	>2 kali	3001-9000	gen Y
N128	Melayu	Lelaki	Berkahwin	51	2.83333	30.5556	problematic	low or marginal	good	No disease	>2 kali	3001-9000	Gen X
Y080	Melayu	Lelaki	Berkahwin	44	2.44444	24.0741	inadequate	low or marginal	good	No disease	0- 2 kali	<3001	gen Y
Y010	Melayu	Lelaki	Tidak berkahwin	60	3.33333	38.8889	adequaet	adequate	Bad	No disease	0- 2 kali	3001-9000	gen Z
M020	Melayu	Lelaki	Berkahwin	57	3.16667	36.1111	adequaet	adequate	good	No disease	>2 kali	3001-9000	gen Z
Y057	Melayu	Lelaki	Berkahwin	60	3.33333	38.8889	adequaet	adequate	good	No disease	>2 kali	3001-9000	gen Z
Y173	Melayu	Lelaki	Berkahwin	40	2.22222	20.3704	inadequate	low or marginal	Bad	No disease	>2 kali	3001-9000	gen Y
Y116	Cina	Lelaki	Tidak berkahwin	47	2.61111	26.8519	problematic	low or marginal	Bad	No disease	0- 2 kali	<3001	gen Z
N137	Melayu	Perempuan	Tidak berkahwin	60	3.33333	38.8889	adequaet	adequate	good	No disease	>2 kali	<3001	gen Y
Y168	Cina	Perempuan	Tidak berkahwin	54	3	33.3333	adequaet	adequate	good	No disease	>2 kali	3001-9000	gen Y
A073	Melayu	Perempuan	Tidak berkahwin	53	2.94444	32.4074	problematic	low or marginal	Bad	1 and more then 1 disease	0- 2 kali	<3001	gen Y
L055	Bumiputera	Lelaki	Berkahwin	52	2.88889	31.4815	problematic	low or marginal	good	No disease	0- 2 kali	3001-9000	gen Y
Y083	Melayu	Lelaki	Berkahwin	56	3.11111	35.1852	adequaet	adequate	good	No disease	>2 kali	3001-9000	gen Y
M048	Cina	Perempuan	Berpisah/ bercerai	51	2.83333	30.5556	problematic	low or marginal	good	No disease	>2 kali	3001-9000	Gen X
L070	Bumiputera	Perempuan	Tidak berkahwin	53	2.94444	32.4074	problematic	low or marginal	good	No disease	0- 2 kali	3001-9000	gen Z
M084	Cina	Lelaki	Tidak berkahwin	48	2.66667	27.7778	problematic	low or marginal	good	No disease	0- 2 kali	3001-9000	Gen X
Y011	Melayu	Lelaki	Tidak berkahwin	46	2.55556	25.9259	problematic	low or marginal	good	No disease	>2 kali	3001-9000	gen Z
M149	Bumiputera	Lelaki	Tidak berkahwin	63	3.5	41.6667	adequaet	adequate	good	No disease	0- 2 kali	<3001	gen Y
M070	Melayu	Lelaki	Berkahwin	50	2.77778	29.6296	problematic	low or marginal	good	No disease	>2 kali	<3001	gen Y
N122	Melayu	Perempuan	Berkahwin	41	2.27778	21.2963	inadequate	low or marginal	Bad	1 and more then 1 disease	>2 kali	<3001	Gen X
L093	Melayu	Perempuan	Tidak berkahwin	48	2.66667	27.7778	problematic	low or marginal	good	No disease	0- 2 kali	<3001	gen Y
Y256	Melayu	Perempuan	Berkahwin	51	2.83333	30.5556	problematic	low or marginal	good	No disease	>2 kali	<3001	gen Y
Y115	Melayu	Lelaki	Tidak berkahwin	55	3.05556	34.2593	adequaet	adequate	Bad	1 and more then 1 disease	>2 kali	<3001	gen baby
L049	Melayu	Perempuan	Tidak berkahwin	45	2.5	25	inadequate	low or marginal	good	No disease	>2 kali	3001-9000	gen Y
N012	Cina	Perempuan	Berkahwin	48	2.66667	27.7778	problematic	low or marginal	good	No disease	>2 kali	3001-9000	Gen X
Y172	Melayu	Perempuan	Berkahwin	27	1.5	8.33333	inadequate	low or marginal	Bad	1 and more then 1 disease	>2 kali	3001-9000	gen Y
M086	Cina	Lelaki	Tidak berkahwin	45	2.5	25	inadequate	low or marginal	Bad	1 and more then 1 disease	0- 2 kali	<3001	gen Y
L096	Bumiputera	Perempuan	Berkahwin	68	3.77778	46.2963	excel	adequate	good	No disease	0- 2 kali	<3001	gen Y
N127	Melayu	Perempuan	Berkahwin	50	2.77778	29.6296	problematic	low or marginal	Bad	1 and more then 1 disease	0- 2 kali	<3001	Gen X
N059	Cina	Lelaki	Berkahwin	50	2.77778	29.6296	problematic	low or marginal	good	No disease	0- 2 kali	3001-9000	gen Y
H071	Melayu	Perempuan	Berkahwin	46	2.55556	25.9259	problematic	low or marginal	Bad	1 and more then 1 disease	>2 kali	3001-9000	gen Y
Y186	Melayu	Perempuan	Tidak berkahwin	47	2.61111	26.8519	problematic	low or marginal	good	No disease	>2 kali	<3001	gen Y
H074	Melayu	Perempuan	Tidak berkahwin	55	3.05556	34.2593	adequaet	adequate	good	No disease	0- 2 kali	<3001	gen Y
M054	Melayu	Lelaki	Berkahwin	47	2.61111	26.8519	problematic	low or marginal	good	No disease	0- 2 kali	3001-9000	gen Y
M081	Melayu	Perempuan	Berkahwin	49	2.72222	28.7037	problematic	low or marginal	Bad	1 and more then 1 disease	>2 kali	<3001	gen Y
A027	Melayu	Lelaki	Tidak berkahwin	47	2.61111	26.8519	problematic	low or marginal	good	1 and more then 1 disease	>2 kali	<3001	gen Y
A069	Melayu	Perempuan	Tidak berkahwin	68	3.77778	46.2963	excel	adequate	good	No disease	0- 2 kali	<3001	gen Z
Y182	Melayu	Lelaki	Berkahwin	54	3	33.3333	adequaet	adequate	good	1 and more then 1 disease	>2 kali	3001-9000	Gen X
N134	Melayu	Perempuan	Tidak berkahwin	63	3.5	41.6667	adequaet	adequate	good	No disease	>2 kali	<3001	gen Y
Y218	Melayu	Perempuan	Tidak berkahwin	64	3.55556	42.5926	excel	adequate	good	No disease	>2 kali	<3001	gen Z
M005	Melayu	Lelaki	Berkahwin	48	2.66667	27.7778	problematic	low or marginal	Bad	1 and more then 1 disease	0- 2 kali	3001-9000	Gen X
M021	Melayu	Lelaki	Tidak berkahwin	49	2.72222	28.7037	problematic	low or marginal	Bad	No disease	0- 2 kali	<3001	gen Z
L056	Bumiputera	Perempuan	Berkahwin	54	3	33.3333	adequaet	adequate	Bad	1 and more then 1 disease	>2 kali	<3001	gen Z
H064	Cina	Lelaki	Tidak berkahwin	40	2.22222	20.3704	inadequate	low or marginal	good	No disease	0- 2 kali	<3001	gen Y
Y102	Melayu	Lelaki	Tidak berkahwin	54	3	33.3333	adequaet	adequate	good	No disease	0- 2 kali	<3001	gen Z
M015	Cina	Lelaki	Tidak berkahwin	56	3.11111	35.1852	adequaet	adequate	good	No disease	0- 2 kali	3001-9000	gen Y
M093	Cina	Perempuan	Tidak berkahwin	48	2.66667	27.7778	problematic	low or marginal	Bad	1 and more then 1 disease	>2 kali	>9000	gen Y
N141	Bumiputera	Perempuan	Tidak berkahwin	52	2.88889	31.4815	problematic	low or marginal	good	1 and more then 1 disease	>2 kali	<3001	gen Y
Y082	Melayu	Lelaki	Tidak berkahwin	55	3.05556	34.2593	adequaet	adequate	good	No disease	>2 kali	<3001	gen Y
H005	Melayu	Lelaki	Berkahwin	54	3	33.3333	adequaet	adequate	good	No disease	>2 kali	<3001	gen Y
Y179	Melayu	Lelaki	Berkahwin	54	3	33.3333	adequaet	adequate	Bad	1 and more then 1 disease	>2 kali	<3001	gen baby
Y067	Melayu	Perempuan	Tidak berkahwin	55	3.05556	34.2593	adequaet	adequate	good	1 and more then 1 disease	>2 kali	3001-9000	gen Z
N021	Cina	Lelaki	Tidak berkahwin	40	2.22222	20.3704	inadequate	low or marginal	Bad	No disease	0- 2 kali	3001-9000	gen Y
N140	Melayu	Perempuan	Kematian pasangan	45	2.5	25	inadequate	low or marginal	Bad	No disease	0- 2 kali	3001-9000	gen baby
Y110	India	Perempuan	Berkahwin	53	2.94444	32.4074	problematic	low or marginal	good	No disease	>2 kali	3001-9000	gen Y
NID078	Cina	Perempuan	Berkahwin	44	2.44444	24.0741	inadequate	low or marginal	Bad	No disease	0- 2 kali	#NULL!	gen Y
Y219	Melayu	Perempuan	Tidak berkahwin	46	2.55556	25.9259	problematic	low or marginal	Bad	No disease	0- 2 kali	<3001	gen Y
Y176	Bumiputera	Perempuan	Tidak berkahwin	50	2.77778	29.6296	problematic	low or marginal	Bad	No disease	>2 kali	<3001	gen Z
Y125	India	Perempuan	Berkahwin	53	2.94444	32.4074	problematic	low or marginal	good	No disease	0- 2 kali	<3001	gen Y
N105	Bumiputera	Perempuan	Tidak berkahwin	42	2.33333	22.2222	inadequate	low or marginal	good	No disease	0- 2 kali	3001-9000	gen Y
A138	Bumiputera	Lelaki	Berkahwin	34	1.88889	14.8148	inadequate	low or marginal	Bad	No disease	0- 2 kali	<3001	gen Y
A047	Melayu	Perempuan	Tidak berkahwin	52	2.88889	31.4815	problematic	low or marginal	Bad	No disease	0- 2 kali	<3001	gen Z
Y092	Melayu	Lelaki	Tidak berkahwin	54	3	33.3333	adequaet	adequate	good	No disease	>2 kali	3001-9000	gen Y
H061	Melayu	Perempuan	Tidak berkahwin	48	2.66667	27.7778	problematic	low or marginal	good	No disease	0- 2 kali	<3001	gen Y
H072	Melayu	Perempuan	Berkahwin	56	3.11111	35.1852	adequaet	adequate	Bad	1 and more then 1 disease	>2 kali	<3001	gen Y
L012	Cina	Perempuan	Berkahwin	52	2.88889	31.4815	problematic	low or marginal	good	1 and more then 1 disease	>2 kali	>9000	gen Y
Y167	Cina	Perempuan	Berkahwin	37	2.05556	17.5926	inadequate	low or marginal	good	No disease	0- 2 kali	<3001	Gen X
A101	Melayu	Perempuan	Berkahwin	55	3.05556	34.2593	adequaet	adequate	good	No disease	0- 2 kali	<3001	Gen X
N058	Cina	Perempuan	Tidak berkahwin	54	3	33.3333	adequaet	adequate	Bad	No disease	>2 kali	<3001	gen Z
H035	Melayu	Perempuan	Berkahwin	54	3	33.3333	adequaet	adequate	good	No disease	>2 kali	3001-9000	gen Y
Y227	Cina	Perempuan	Tidak berkahwin	40	2.22222	20.3704	inadequate	low or marginal	good	No disease	>2 kali	<3001	gen Z
M121	Cina	Perempuan	Tidak berkahwin	57	3.16667	36.1111	adequaet	adequate	good	1 and more then 1 disease	0- 2 kali	>9000	gen Z
Y117	Cina	Perempuan	Berkahwin	48	2.66667	27.7778	problematic	low or marginal	Bad	1 and more then 1 disease	0- 2 kali	<3001	gen baby
L025	Melayu	Lelaki	Berkahwin	54	3	33.3333	adequaet	adequate	good	No disease	>2 kali	>9000	gen baby
Y181	Bumiputera	Lelaki	Berkahwin	46	2.55556	25.9259	problematic	low or marginal	good	No disease	>2 kali	<3001	gen Y
Y189	Melayu	Perempuan	Tidak berkahwin	49	2.72222	28.7037	problematic	low or marginal	Bad	No disease	>2 kali	<3001	gen Z
M094	Cina	Lelaki	Tidak berkahwin	47	2.61111	26.8519	problematic	low or marginal	good	No disease	>2 kali	3001-9000	gen Y
L095	India	Perempuan	Kematian pasangan	51	2.83333	30.5556	problematic	low or marginal	good	No disease	>2 kali	<3001	Gen X
H038	Melayu	Perempuan	Tidak berkahwin	63	3.5	41.6667	adequaet	adequate	good	No disease	>2 kali	<3001	gen Z
Y231	Cina	Perempuan	Tidak berkahwin	67	3.72222	45.3704	excel	adequate	good	No disease	>2 kali	<3001	gen Z
Y206	Melayu	Perempuan	Tidak berkahwin	62	3.44444	40.7407	adequaet	adequate	good	No disease	>2 kali	<3001	gen Z
Y252	Melayu	Lelaki	Tidak berkahwin	44	2.44444	24.0741	inadequate	low or marginal	good	No disease	0- 2 kali	3001-9000	gen Y
L020	Lain-lain	Perempuan	Tidak berkahwin	55	3.05556	34.2593	adequaet	adequate	good	No disease	0- 2 kali	3001-9000	Gen X
Y241	Melayu	Perempuan	Tidak berkahwin	40	2.22222	20.3704	inadequate	low or marginal	Bad	No disease	0- 2 kali	<3001	gen Z
Y087	Melayu	Lelaki	Tidak berkahwin	55	3.05556	34.2593	adequaet	adequate	good	No disease	>2 kali	3001-9000	gen Y
H031	Melayu	Lelaki	Tidak berkahwin	53	2.94444	32.4074	problematic	low or marginal	Bad	No disease	>2 kali	<3001	gen Y
L089	Melayu	Perempuan	Tidak berkahwin	53	2.94444	32.4074	problematic	low or marginal	good	No disease	>2 kali	<3001	gen Y
Y135	India	Lelaki	Tidak berkahwin	57	3.16667	36.1111	adequaet	adequate	good	1 and more then 1 disease	>2 kali	3001-9000	gen Y
M109	Cina	Perempuan	Berkahwin	48	2.66667	27.7778	problematic	low or marginal	Bad	1 and more then 1 disease	0- 2 kali	>9000	Gen X
A084	Melayu	Perempuan	Berkahwin	61	3.38889	39.8148	adequaet	adequate	Bad	No disease	0- 2 kali	<3001	Gen X
Y226	Cina	Perempuan	Berkahwin	52	2.88889	31.4815	problematic	low or marginal	good	No disease	>2 kali	3001-9000	Gen X
Y097	Cina	Perempuan	Berkahwin	53	2.94444	32.4074	problematic	low or marginal	good	No disease	>2 kali	>9000	Gen X
Y034	Cina	Perempuan	Berkahwin	51	2.83333	30.5556	problematic	low or marginal	Bad	1 and more then 1 disease	>2 kali	<3001	Gen X
L068	Bumiputera	Perempuan	Kematian pasangan	54	3	33.3333	adequaet	adequate	good	No disease	0- 2 kali	<3001	gen baby
NID072	Melayu	Perempuan	Tidak berkahwin	54	3	33.3333	adequaet	adequate	good	No disease	0- 2 kali	3001-9000	gen Z
M055	Melayu	Lelaki	Tidak berkahwin	59	3.27778	37.963	adequaet	adequate	good	1 and more then 1 disease	0- 2 kali	<3001	gen Y
Y194	Bumiputera	Lelaki	Tidak berkahwin	50	2.77778	29.6296	problematic	low or marginal	good	No disease	>2 kali	<3001	gen Z
Y119	Cina	Lelaki	Berkahwin	52	2.88889	31.4815	problematic	low or marginal	good	1 and more then 1 disease	>2 kali	3001-9000	Gen X
Y077	Melayu	Perempuan	Tidak berkahwin	47	2.61111	26.8519	problematic	low or marginal	good	No disease	>2 kali	<3001	gen Z
N026	Cina	Perempuan	Tidak berkahwin	49	2.72222	28.7037	problematic	low or marginal	good	No disease	0- 2 kali	<3001	gen Z
N032	Cina	Perempuan	Berkahwin	49	2.72222	28.7037	problematic	low or marginal	good	No disease	>2 kali	<3001	Gen X
N033	Cina	Perempuan	Berkahwin	49	2.72222	28.7037	problematic	low or marginal	good	No disease	>2 kali	<3001	gen Y
N027	Cina	Perempuan	Tidak berkahwin	49	2.72222	28.7037	problematic	low or marginal	good	No disease	>2 kali	<3001	gen Z
Y041	Cina	Perempuan	Berkahwin	49	2.72222	28.7037	problematic	low or marginal	good	No disease	>2 kali	<3001	Gen X
H018	Melayu	Lelaki	Tidak berkahwin	52	2.88889	31.4815	problematic	low or marginal	good	No disease	>2 kali	<3001	gen Z
H033	Melayu	Perempuan	Tidak berkahwin	46	2.55556	25.9259	problematic	low or marginal	good	No disease	>2 kali	<3001	gen Z
A085	Melayu	Perempuan	Berkahwin	50	2.77778	29.6296	problematic	low or marginal	good	1 and more then 1 disease	>2 kali	<3001	gen baby
Y013	Melayu	Lelaki	Tidak berkahwin	58	3.22222	37.037	adequaet	adequate	Bad	1 and more then 1 disease	0- 2 kali	<3001	gen Y
L005	Cina	Perempuan	Berkahwin	46	2.55556	25.9259	problematic	low or marginal	good	No disease	0- 2 kali	3001-9000	Gen X
A078	Melayu	Perempuan	Kematian pasangan	54	3	33.3333	adequaet	adequate	good	No disease	>2 kali	<3001	gen baby
N016	Cina	Lelaki	Berkahwin	51	2.83333	30.5556	problematic	low or marginal	Bad	1 and more then 1 disease	>2 kali	3001-9000	Gen X
A003	Melayu	Perempuan	Berkahwin	51	2.83333	30.5556	problematic	low or marginal	Bad	1 and more then 1 disease	>2 kali	<3001	gen baby
A014	Cina	Lelaki	Tidak berkahwin	65	3.61111	43.5185	excel	adequate	good	No disease	>2 kali	<3001	Gen X
A111	Bumiputera	Perempuan	Berkahwin	47	2.61111	26.8519	problematic	low or marginal	good	No disease	>2 kali	<3001	Gen X
L091	Melayu	Perempuan	Kematian pasangan	53	2.94444	32.4074	problematic	low or marginal	Bad	1 and more then 1 disease	>2 kali	3001-9000	Gen X
L014	Bumiputera	Perempuan	Tidak berkahwin	53	2.94444	32.4074	problematic	low or marginal	good	1 and more then 1 disease	0- 2 kali	<3001	gen Y
A123	Bumiputera	Perempuan	Tidak berkahwin	58	3.22222	37.037	adequaet	adequate	good	No disease	>2 kali	<3001	gen Z
A061	Melayu	Perempuan	Tidak berkahwin	54	3	33.3333	adequaet	adequate	good	No disease	0- 2 kali	3001-9000	gen Z
L075	Bumiputera	Perempuan	Berkahwin	55	3.05556	34.2593	adequaet	adequate	good	No disease	>2 kali	3001-9000	gen Y
N013	Melayu	Perempuan	Tidak berkahwin	55	3.05556	34.2593	adequaet	adequate	good	No disease	0- 2 kali	<3001	gen Z
NID092	Melayu	Perempuan	Tidak berkahwin	55	3.05556	34.2593	adequaet	adequate	good	No disease	0- 2 kali	<3001	gen Z
L038	Melayu	Lelaki	Tidak berkahwin	57	3.16667	36.1111	adequaet	adequate	good	1 and more then 1 disease	0- 2 kali	<3001	gen Y
A039	Cina	Lelaki	Berkahwin	49	2.72222	28.7037	problematic	low or marginal	Bad	No disease	0- 2 kali	3001-9000	Gen X
A034	Cina	Perempuan	Berkahwin	43	2.38889	23.1481	inadequate	low or marginal	Bad	No disease	>2 kali	3001-9000	gen Y
M069	Melayu	Perempuan	Tidak berkahwin	50	2.77778	29.6296	problematic	low or marginal	Bad	1 and more then 1 disease	>2 kali	<3001	gen Y
N037	Melayu	Perempuan	Berkahwin	49	2.72222	28.7037	problematic	low or marginal	good	1 and more then 1 disease	0- 2 kali	3001-9000	gen Y
M077	Melayu	Perempuan	Berkahwin	59	3.27778	37.963	adequaet	adequate	good	No disease	0- 2 kali	<3001	Gen X
A144	Bumiputera	Perempuan	Berkahwin	60	3.33333	38.8889	adequaet	adequate	good	No disease	>2 kali	<3001	gen Y
Y221	Melayu	Perempuan	Berkahwin	56	3.11111	35.1852	adequaet	adequate	good	No disease	0- 2 kali	<3001	Gen X
Y121	Cina	Perempuan	Berkahwin	44	2.44444	24.0741	inadequate	low or marginal	good	No disease	0- 2 kali	<3001	Gen X
A132	Melayu	Perempuan	Tidak berkahwin	41	2.27778	21.2963	inadequate	low or marginal	good	No disease	>2 kali	<3001	gen Y
NID067	Melayu	Perempuan	Tidak berkahwin	55	3.05556	34.2593	adequaet	adequate	good	No disease	>2 kali	3001-9000	gen Z
M095	Cina	Perempuan	Tidak berkahwin	48	2.66667	27.7778	problematic	low or marginal	good	No disease	0- 2 kali	<3001	Gen X
L066	Bumiputera	Perempuan	Tidak berkahwin	33	1.83333	13.8889	inadequate	low or marginal	Bad	No disease	0- 2 kali	<3001	gen Z
Y175	Melayu	Perempuan	Berkahwin	35	1.94444	15.7407	inadequate	low or marginal	Bad	No disease	0- 2 kali	3001-9000	Gen X
A064	Melayu	Perempuan	Tidak berkahwin	52	2.88889	31.4815	problematic	low or marginal	Bad	1 and more then 1 disease	>2 kali	>9000	gen Y
A083	Melayu	Lelaki	Tidak berkahwin	43	2.38889	23.1481	inadequate	low or marginal	good	No disease	>2 kali	<3001	gen Y
Y098	Melayu	Lelaki	Tidak berkahwin	50	2.77778	29.6296	problematic	low or marginal	good	No disease	>2 kali	<3001	gen Y
Y019	Melayu	Lelaki	Tidak berkahwin	67	3.72222	45.3704	excel	adequate	good	No disease	>2 kali	<3001	gen Z
A059	Melayu	Lelaki	Tidak berkahwin	51	2.83333	30.5556	problematic	low or marginal	good	1 and more then 1 disease	0- 2 kali	<3001	gen Y
A109	Melayu	Perempuan	Berkahwin	49	2.72222	28.7037	problematic	low or marginal	Bad	1 and more then 1 disease	>2 kali	<3001	gen Y
N115	Bumiputera	Lelaki	Berkahwin	44	2.44444	24.0741	inadequate	low or marginal	Bad	1 and more then 1 disease	>2 kali	<3001	Gen X
L042	Melayu	Lelaki	Berkahwin	52	2.88889	31.4815	problematic	low or marginal	Bad	1 and more then 1 disease	>2 kali	<3001	gen Y
N135	Melayu	Perempuan	Berkahwin	55	3.05556	34.2593	adequaet	adequate	good	No disease	>2 kali	<3001	gen Y
L090	Melayu	Lelaki	Berkahwin	47	2.61111	26.8519	problematic	low or marginal	good	1 and more then 1 disease	>2 kali	<3001	gen Y
A009	Lain-lain	Perempuan	Berkahwin	52	2.88889	31.4815	problematic	low or marginal	Bad	No disease	>2 kali	<3001	Gen X
M072	Melayu	Perempuan	Berkahwin	55	3.05556	34.2593	adequaet	adequate	good	1 and more then 1 disease	0- 2 kali	<3001	Gen X
A046	Cina	Perempuan	Tidak berkahwin	41	2.27778	21.2963	inadequate	low or marginal	Bad	No disease	0- 2 kali	<3001	Gen X
M066	Melayu	Lelaki	Tidak berkahwin	56	3.11111	35.1852	adequaet	adequate	good	No disease	>2 kali	<3001	gen Y
A044	Cina	Lelaki	Berkahwin	41	2.27778	21.2963	inadequate	low or marginal	Bad	No disease	>2 kali	3001-9000	gen Y
A042	Melayu	Perempuan	Berkahwin	50	2.77778	29.6296	problematic	low or marginal	good	No disease	0- 2 kali	3001-9000	Gen X
Y254	Melayu	Perempuan	Tidak berkahwin	52	2.88889	31.4815	problematic	low or marginal	Bad	1 and more then 1 disease	>2 kali	<3001	gen Z
A020	Cina	Lelaki	Tidak berkahwin	48	2.66667	27.7778	problematic	low or marginal	Bad	No disease	0- 2 kali	>9000	gen Z
L013	Bumiputera	Perempuan	Tidak berkahwin	51	2.83333	30.5556	problematic	low or marginal	good	1 and more then 1 disease	>2 kali	<3001	gen Z
Y230	Cina	Perempuan	Berkahwin	61	3.38889	39.8148	adequaet	adequate	good	No disease	>2 kali	<3001	Gen X
A040	Cina	Perempuan	Berkahwin	31	1.72222	12.037	inadequate	low or marginal	Bad	No disease	>2 kali	3001-9000	Gen X
Y232	Cina	Perempuan	Berkahwin	63	3.5	41.6667	adequaet	adequate	good	No disease	>2 kali	<3001	gen Y
N046	Melayu	Perempuan	Berkahwin	57	3.16667	36.1111	adequaet	adequate	Bad	1 and more then 1 disease	0- 2 kali	<3001	gen Y
M064	Melayu	Lelaki	Berkahwin	43	2.38889	23.1481	inadequate	low or marginal	good	No disease	0- 2 kali	<3001	gen Z
A087	Melayu	Perempuan	Tidak berkahwin	64	3.55556	42.5926	excel	adequate	good	No disease	>2 kali	<3001	gen Y
Y017	Melayu	Lelaki	Berkahwin	50	2.77778	29.6296	problematic	low or marginal	Bad	1 and more then 1 disease	>2 kali	>9000	gen Y
Y137	India	Perempuan	Berkahwin	48	2.66667	27.7778	problematic	low or marginal	good	1 and more then 1 disease	>2 kali	3001-9000	gen Y
Y100	Melayu	Perempuan	Berkahwin	53	2.94444	32.4074	problematic	low or marginal	good	No disease	>2 kali	<3001	gen Y
H062	Melayu	Perempuan	Berkahwin	40	2.22222	20.3704	inadequate	low or marginal	good	No disease	0- 2 kali	3001-9000	gen Y
H002	Melayu	Perempuan	Tidak berkahwin	47	2.61111	26.8519	problematic	low or marginal	good	No disease	>2 kali	3001-9000	gen Z
Y093	Melayu	Perempuan	Berkahwin	42	2.33333	22.2222	inadequate	low or marginal	Bad	No disease	0- 2 kali	3001-9000	gen Y
M028	Melayu	Lelaki	Tidak berkahwin	49	2.72222	28.7037	problematic	low or marginal	good	No disease	>2 kali	<3001	gen Z
A122	Bumiputera	Perempuan	Berpisah/ bercerai	61	3.38889	39.8148	adequaet	adequate	good	No disease	>2 kali	<3001	Gen X
NID090	Cina	Perempuan	Tidak berkahwin	52	2.88889	31.4815	problematic	low or marginal	Bad	No disease	0- 2 kali	<3001	gen Z
A108	Melayu	Lelaki	Tidak berkahwin	50	2.77778	29.6296	problematic	low or marginal	good	No disease	>2 kali	<3001	gen Y
L046	Melayu	Lelaki	Berkahwin	52	2.88889	31.4815	problematic	low or marginal	good	No disease	>2 kali	<3001	gen Y
L019	India	Lelaki	Tidak berkahwin	45	2.5	25	inadequate	low or marginal	Bad	No disease	>2 kali	<3001	gen Y
A021	India	Perempuan	Berkahwin	51	2.83333	30.5556	problematic	low or marginal	good	No disease	0- 2 kali	#NULL!	Gen X
Y123	India	Perempuan	Berpisah/ bercerai	47	2.61111	26.8519	problematic	low or marginal	Bad	No disease	>2 kali	<3001	gen Y
Y192	Bumiputera	Perempuan	Tidak berkahwin	64	3.55556	42.5926	excel	adequate	Bad	1 and more then 1 disease	>2 kali	<3001	gen Y
H047	Melayu	Perempuan	Tidak berkahwin	72	4	50	excel	adequate	good	No disease	0- 2 kali	3001-9000	Gen X
Y012	India	Lelaki	Berkahwin	50	2.77778	29.6296	problematic	low or marginal	Bad	1 and more then 1 disease	>2 kali	<3001	Gen X
M047	Cina	Lelaki	Tidak berkahwin	60	3.33333	38.8889	adequaet	adequate	good	No disease	>2 kali	<3001	gen Z
Y079	Melayu	Perempuan	Berkahwin	55	3.05556	34.2593	adequaet	adequate	good	No disease	>2 kali	>9000	Gen X
Y078	Melayu	Perempuan	Tidak berkahwin	46	2.55556	25.9259	problematic	low or marginal	good	No disease	>2 kali	>9000	gen Y
Y042	Cina	Perempuan	Tidak berkahwin	49	2.72222	28.7037	problematic	low or marginal	good	No disease	>2 kali	<3001	gen Z
N030	Cina	Perempuan	Berkahwin	49	2.72222	28.7037	problematic	low or marginal	good	No disease	>2 kali	<3001	gen baby
N131	Melayu	Lelaki	Missing Value	51	2.83333	30.5556	problematic	low or marginal	good	No disease	>2 kali	<3001	gen Z
A017	Melayu	Lelaki	Tidak berkahwin	48	2.66667	27.7778	problematic	low or marginal	good	No disease	0- 2 kali	3001-9000	gen Y
A128	Bumiputera	Perempuan	Berkahwin	47	2.61111	26.8519	problematic	low or marginal	good	1 and more then 1 disease	>2 kali	<3001	gen Y
H041	Melayu	Perempuan	Tidak berkahwin	53	2.94444	32.4074	problematic	low or marginal	good	No disease	0- 2 kali	3001-9000	gen Z
H011	Cina	Lelaki	Berkahwin	58	3.22222	37.037	adequaet	adequate	good	1 and more then 1 disease	>2 kali	>9000	gen Y
M104	Cina	Perempuan	Tidak berkahwin	57	3.16667	36.1111	adequaet	adequate	good	No disease	0- 2 kali	3001-9000	gen Y
A114	Melayu	Lelaki	Tidak berkahwin	62	3.44444	40.7407	adequaet	adequate	good	No disease	>2 kali	3001-9000	gen Y
Y147	Cina	Lelaki	Tidak berkahwin	68	3.77778	46.2963	excel	adequate	good	No disease	0- 2 kali	<3001	gen Y
Y209	Bumiputera	Lelaki	Tidak berkahwin	49	2.72222	28.7037	problematic	low or marginal	good	No disease	>2 kali	<3001	gen Y
M128	Cina	Perempuan	Tidak berkahwin	41	2.27778	21.2963	inadequate	low or marginal	Bad	No disease	0- 2 kali	3001-9000	gen Z
M146	Bumiputera	Perempuan	Tidak berkahwin	51	2.83333	30.5556	problematic	low or marginal	good	No disease	>2 kali	<3001	gen Z
NID076	India	Perempuan	Tidak berkahwin	43	2.38889	23.1481	inadequate	low or marginal	Bad	No disease	0- 2 kali	<3001	gen Y
Y099	India	Perempuan	Tidak berkahwin	45	2.5	25	inadequate	low or marginal	Bad	No disease	0- 2 kali	<3001	gen Y
A066	Cina	Lelaki	Berkahwin	45	2.5	25	inadequate	low or marginal	Bad	No disease	0- 2 kali	3001-9000	gen baby
Y158	Cina	Perempuan	Tidak berkahwin	59	3.27778	37.963	adequaet	adequate	good	No disease	>2 kali	<3001	gen Z
Y022	Melayu	Perempuan	Tidak berkahwin	54	3	33.3333	adequaet	adequate	good	No disease	0- 2 kali	<3001	gen Z
Y113	Melayu	Perempuan	Tidak berkahwin	59	3.27778	37.963	adequaet	adequate	good	1 and more then 1 disease	0- 2 kali	<3001	gen Y
A130	Bumiputera	Perempuan	Tidak berkahwin	45	2.5	25	inadequate	low or marginal	Bad	1 and more then 1 disease	>2 kali	<3001	gen Y
M037	Melayu	Lelaki	Berkahwin	56	3.11111	35.1852	adequaet	adequate	Bad	No disease	0- 2 kali	3001-9000	Gen X
M031	Melayu	Perempuan	Berkahwin	50	2.77778	29.6296	problematic	low or marginal	good	No disease	>2 kali	3001-9000	Gen X
M110	Cina	Lelaki	Berkahwin	46	2.55556	25.9259	problematic	low or marginal	Bad	1 and more then 1 disease	>2 kali	>9000	Gen X
N126	Bumiputera	Perempuan	Tidak berkahwin	36	2	16.6667	inadequate	low or marginal	Bad	1 and more then 1 disease	0- 2 kali	<3001	gen Z
M119	Cina	Lelaki	Tidak berkahwin	60	3.33333	38.8889	adequaet	adequate	good	No disease	>2 kali	>9000	gen Z
Y114	Melayu	Perempuan	Berkahwin	53	2.94444	32.4074	problematic	low or marginal	Bad	1 and more then 1 disease	0- 2 kali	<3001	gen baby
A013	Cina	Lelaki	Berkahwin	51	2.83333	30.5556	problematic	low or marginal	good	No disease	0- 2 kali	>9000	Gen X
L029	Melayu	Lelaki	Berkahwin	53	2.94444	32.4074	problematic	low or marginal	good	No disease	0- 2 kali	<3001	gen baby
Y050	Melayu	Lelaki	Berkahwin	53	2.94444	32.4074	problematic	low or marginal	good	No disease	>2 kali	3001-9000	Gen X
A053	Cina	Perempuan	Berkahwin	50	2.77778	29.6296	problematic	low or marginal	good	No disease	0- 2 kali	3001-9000	Gen X
N003	Melayu	Perempuan	Kematian pasangan	44	2.44444	24.0741	inadequate	low or marginal	good	No disease	0- 2 kali	<3001	gen Y
M144	Bumiputera	Perempuan	Tidak berkahwin	51	2.83333	30.5556	problematic	low or marginal	good	No disease	>2 kali	<3001	gen Y
Y155	Cina	Perempuan	Tidak berkahwin	61	3.38889	39.8148	adequaet	adequate	good	No disease	0- 2 kali	<3001	gen Y
NID080	Melayu	Perempuan	Berkahwin	48	2.66667	27.7778	problematic	low or marginal	Bad	1 and more then 1 disease	>2 kali	<3001	gen Y
Y094	Cina	Lelaki	Berkahwin	53	2.94444	32.4074	problematic	low or marginal	Bad	No disease	>2 kali	3001-9000	Gen X
L027	India	Perempuan	Berkahwin	41	2.27778	21.2963	inadequate	low or marginal	good	No disease	0- 2 kali	<3001	gen Y
Y025	India	Perempuan	Tidak berkahwin	52	2.88889	31.4815	problematic	low or marginal	Bad	No disease	>2 kali	<3001	gen Y
Y039	Cina	Perempuan	Berkahwin	52	2.88889	31.4815	problematic	low or marginal	good	No disease	>2 kali	>9000	Gen X
A093	Melayu	Perempuan	Berkahwin	64	3.55556	42.5926	excel	adequate	good	No disease	>2 kali	3001-9000	Gen X
N101	Melayu	Lelaki	Berkahwin	70	3.88889	48.1481	excel	adequate	good	No disease	0- 2 kali	<3001	gen baby
Y132	India	Perempuan	Berkahwin	55	3.05556	34.2593	adequaet	adequate	Bad	1 and more then 1 disease	>2 kali	<3001	Gen X
M102	Cina	Perempuan	Tidak berkahwin	44	2.44444	24.0741	inadequate	low or marginal	good	No disease	0- 2 kali	>9000	gen Y
Y128	India	Perempuan	Kematian pasangan	60	3.33333	38.8889	adequaet	adequate	good	1 and more then 1 disease	>2 kali	<3001	gen baby
L073	Bumiputera	Perempuan	Berkahwin	70	3.88889	48.1481	excel	adequate	Bad	1 and more then 1 disease	>2 kali	<3001	gen Y
M068	Melayu	Perempuan	Berpisah/ bercerai	53	2.94444	32.4074	problematic	low or marginal	good	1 and more then 1 disease	>2 kali	<3001	Gen X
Y152	Cina	Lelaki	Berkahwin	49	2.72222	28.7037	problematic	low or marginal	good	No disease	0- 2 kali	<3001	Gen X
Y193	Bumiputera	Perempuan	Berkahwin	40	2.22222	20.3704	inadequate	low or marginal	good	1 and more then 1 disease	0- 2 kali	<3001	gen baby
L028	India	Lelaki	Berkahwin	71	3.94444	49.0741	excel	adequate	good	1 and more then 1 disease	>2 kali	<3001	gen baby
Y130	India	Lelaki	Berkahwin	65	3.61111	43.5185	excel	adequate	good	1 and more then 1 disease	>2 kali	<3001	gen baby
M044	Melayu	Perempuan	Berkahwin	56	3.11111	35.1852	adequaet	adequate	Bad	1 and more then 1 disease	>2 kali	<3001	Gen X
N103	Melayu	Lelaki	Berkahwin	47	2.61111	26.8519	problematic	low or marginal	good	No disease	0- 2 kali	3001-9000	Gen X
M024	Melayu	Lelaki	Tidak berkahwin	57	3.16667	36.1111	adequaet	adequate	good	No disease	0- 2 kali	<3001	gen Z
L069	Bumiputera	Perempuan	Berkahwin	48	2.66667	27.7778	problematic	low or marginal	Bad	No disease	0- 2 kali	<3001	gen baby
Y046	Bumiputera	Lelaki	Tidak berkahwin	47	2.61111	26.8519	problematic	low or marginal	good	No disease	>2 kali	<3001	gen Z
Y030	India	Perempuan	Berkahwin	47	2.61111	26.8519	problematic	low or marginal	good	No disease	>2 kali	3001-9000	Gen X
A086	Melayu	Perempuan	Berkahwin	56	3.11111	35.1852	adequaet	adequate	Bad	1 and more then 1 disease	>2 kali	<3001	Gen X
Y129	India	Perempuan	Kematian pasangan	53	2.94444	32.4074	problematic	low or marginal	Bad	1 and more then 1 disease	>2 kali	<3001	gen baby
A121	Bumiputera	Perempuan	Berkahwin	54	3	33.3333	adequaet	adequate	good	No disease	0- 2 kali	<3001	Gen X
Y131	India	Perempuan	Berkahwin	49	2.72222	28.7037	problematic	low or marginal	good	1 and more then 1 disease	>2 kali	<3001	Gen X
H027	Cina	Perempuan	Tidak berkahwin	52	2.88889	31.4815	problematic	low or marginal	good	No disease	>2 kali	3001-9000	Gen X
NID081	Melayu	Lelaki	Berkahwin	47	2.61111	26.8519	problematic	low or marginal	Bad	1 and more then 1 disease	0- 2 kali	3001-9000	Gen X
M008	Melayu	Perempuan	Tidak berkahwin	65	3.61111	43.5185	excel	adequate	good	No disease	0- 2 kali	<3001	gen Z
M033	Melayu	Lelaki	Berkahwin	50	2.77778	29.6296	problematic	low or marginal	Bad	No disease	>2 kali	<3001	gen baby
Y029	India	Perempuan	Berkahwin	59	3.27778	37.963	adequaet	adequate	Bad	1 and more then 1 disease	>2 kali	<3001	gen baby
L060	Bumiputera	Perempuan	Tidak berkahwin	52	2.88889	31.4815	problematic	low or marginal	good	No disease	>2 kali	<3001	gen Y
N047	India	Lelaki	Berkahwin	56	3.11111	35.1852	adequaet	adequate	good	No disease	0- 2 kali	3001-9000	gen Y
Y111	Cina	Perempuan	Berkahwin	54	3	33.3333	adequaet	adequate	good	No disease	>2 kali	3001-9000	Gen X
Y199	Bumiputera	Perempuan	Kematian pasangan	48	2.66667	27.7778	problematic	low or marginal	Bad	No disease	>2 kali	<3001	gen baby
NID082	Cina	Lelaki	Berkahwin	53	2.94444	32.4074	problematic	low or marginal	good	No disease	0- 2 kali	3001-9000	Gen X
Y106	Cina	Lelaki	Tidak berkahwin	53	2.94444	32.4074	problematic	low or marginal	good	No disease	0- 2 kali	3001-9000	gen Y
Y120	Cina	Perempuan	Berpisah/ bercerai	53	2.94444	32.4074	problematic	low or marginal	good	No disease	0- 2 kali	3001-9000	gen Y
M075	Melayu	Perempuan	Berkahwin	49	2.72222	28.7037	problematic	low or marginal	good	No disease	>2 kali	<3001	gen baby
H014	India	Perempuan	Berkahwin	50	2.77778	29.6296	problematic	low or marginal	good	No disease	>2 kali	3001-9000	gen Y
N044	Melayu	Perempuan	Berkahwin	58	3.22222	37.037	adequaet	adequate	Bad	1 and more then 1 disease	>2 kali	<3001	Gen X
NID073	Melayu	Perempuan	Berkahwin	54	3	33.3333	adequaet	adequate	Bad	1 and more then 1 disease	>2 kali	3001-9000	Gen X
Y054	Melayu	Lelaki	Berkahwin	53	2.94444	32.4074	problematic	low or marginal	good	No disease	0- 2 kali	<3001	gen Y
M041	Cina	Perempuan	Tidak berkahwin	54	3	33.3333	adequaet	adequate	good	No disease	0- 2 kali	3001-9000	gen Z
Y171	Melayu	Perempuan	Berkahwin	35	1.94444	15.7407	inadequate	low or marginal	good	No disease	0- 2 kali	3001-9000	gen baby
Y190	Bumiputera	Perempuan	Berkahwin	49	2.72222	28.7037	problematic	low or marginal	good	No disease	0- 2 kali	<3001	gen Y
A137	Bumiputera	Perempuan	Berkahwin	71	3.94444	49.0741	excel	adequate	good	No disease	0- 2 kali	<3001	gen Z
NID088	Melayu	Perempuan	Berkahwin	52	2.88889	31.4815	problematic	low or marginal	good	No disease	>2 kali	3001-9000	gen Y
Y177	Bumiputera	Lelaki	Berkahwin	37	2.05556	17.5926	inadequate	low or marginal	Bad	No disease	0- 2 kali	3001-9000	Gen X
M042	Melayu	Lelaki	Berpisah/ bercerai	60	3.33333	38.8889	adequaet	adequate	good	1 and more then 1 disease	0- 2 kali	<3001	gen baby
L007	Cina	Lelaki	Berkahwin	72	4	50	excel	adequate	good	No disease	>2 kali	>9000	gen Y
L006	Cina	Perempuan	Berkahwin	46	2.55556	25.9259	problematic	low or marginal	good	No disease	0- 2 kali	3001-9000	gen Y
Y154	Cina	Perempuan	Berkahwin	47	2.61111	26.8519	problematic	low or marginal	good	No disease	0- 2 kali	<3001	gen Y
Y238	Cina	Perempuan	Berkahwin	49	2.72222	28.7037	problematic	low or marginal	Bad	1 and more then 1 disease	>2 kali	<3001	Gen X
NID094	Cina	Perempuan	Berkahwin	49	2.72222	28.7037	problematic	low or marginal	good	No disease	>2 kali	3001-9000	gen Y
N034	Cina	Perempuan	Kematian pasangan	47	2.61111	26.8519	problematic	low or marginal	good	No disease	>2 kali	<3001	gen baby
NID065	Melayu	Perempuan	Tidak berkahwin	61	3.38889	39.8148	adequaet	adequate	Bad	No disease	0- 2 kali	<3001	gen Z
NID091	India	Lelaki	Berkahwin	24	1.33333	5.55556	inadequate	low or marginal	Bad	1 and more then 1 disease	>2 kali	<3001	gen baby
Y037	Cina	Perempuan	Tidak berkahwin	57	3.16667	36.1111	adequaet	adequate	Bad	No disease	0- 2 kali	<3001	gen Z
NID084	Cina	Lelaki	Tidak berkahwin	61	3.38889	39.8148	adequaet	adequate	good	No disease	>2 kali	3001-9000	gen Y
L047	Melayu	Lelaki	Berkahwin	59	3.27778	37.963	adequaet	adequate	good	No disease	0- 2 kali	<3001	gen Y
H054	Melayu	Perempuan	Tidak berkahwin	57	3.16667	36.1111	adequaet	adequate	good	No disease	>2 kali	3001-9000	gen Z
Y091	Melayu	Perempuan	Tidak berkahwin	54	3	33.3333	adequaet	adequate	good	No disease	0- 2 kali	<3001	gen Y
NID087	Melayu	Perempuan	Tidak berkahwin	46	2.55556	25.9259	problematic	low or marginal	good	No disease	>2 kali	<3001	gen Y
A060	Melayu	Perempuan	Tidak berkahwin	57	3.16667	36.1111	adequaet	adequate	good	No disease	>2 kali	<3001	gen Y
A143	Melayu	Perempuan	Tidak berkahwin	66	3.66667	44.4444	excel	adequate	good	No disease	>2 kali	<3001	gen Z
M073	Melayu	Perempuan	Kematian pasangan	52	2.88889	31.4815	problematic	low or marginal	Bad	1 and more then 1 disease	>2 kali	3001-9000	gen baby
A110	Melayu	Lelaki	Berkahwin	68	3.77778	46.2963	excel	adequate	good	1 and more then 1 disease	>2 kali	3001-9000	Gen X
L026	Melayu	Lelaki	Berkahwin	52	2.88889	31.4815	problematic	low or marginal	good	No disease	0- 2 kali	3001-9000	gen baby
N050	Cina	Perempuan	Berkahwin	50	2.77778	29.6296	problematic	low or marginal	good	No disease	>2 kali	3001-9000	Gen X
Y216	Melayu	Perempuan	Tidak berkahwin	46	2.55556	25.9259	problematic	low or marginal	good	No disease	>2 kali	<3001	gen Z
Y174	Melayu	Perempuan	Berkahwin	42	2.33333	22.2222	inadequate	low or marginal	Bad	No disease	0- 2 kali	3001-9000	Gen X
Y234	Cina	Perempuan	Berkahwin	56	3.11111	35.1852	adequaet	adequate	good	No disease	0- 2 kali	<3001	gen Y
Y122	Cina	Perempuan	Berkahwin	52	2.88889	31.4815	problematic	low or marginal	good	No disease	>2 kali	<3001	Gen X
Y055	Melayu	Perempuan	Kematian pasangan	61	3.38889	39.8148	adequaet	adequate	Bad	1 and more then 1 disease	0- 2 kali	<3001	gen baby
H049	Melayu	Perempuan	Tidak berkahwin	46	2.55556	25.9259	problematic	low or marginal	Bad	No disease	>2 kali	<3001	gen Z
A002	Melayu	Perempuan	Tidak berkahwin	50	2.77778	29.6296	problematic	low or marginal	good	No disease	0- 2 kali	<3001	gen Y
H056	Melayu	Perempuan	Tidak berkahwin	54	3	33.3333	adequaet	adequate	Bad	1 and more then 1 disease	0- 2 kali	<3001	gen baby
N138	Melayu	Perempuan	Berkahwin	45	2.5	25	inadequate	low or marginal	good	No disease	0- 2 kali	3001-9000	Gen X
A117	Bumiputera	Perempuan	Tidak berkahwin	61	3.38889	39.8148	adequaet	adequate	good	No disease	>2 kali	<3001	gen Z
M003	Melayu	Lelaki	Berkahwin	57	3.16667	36.1111	adequaet	adequate	good	1 and more then 1 disease	0- 2 kali	<3001	gen Y
M122	Cina	Lelaki	Tidak berkahwin	61	3.38889	39.8148	adequaet	adequate	good	1 and more then 1 disease	0- 2 kali	<3001	gen Z
M080	Melayu	Perempuan	Berkahwin	53	2.94444	32.4074	problematic	low or marginal	good	No disease	0- 2 kali	3001-9000	gen Y
N104	Melayu	Perempuan	Kematian pasangan	60	3.33333	38.8889	adequaet	adequate	good	No disease	>2 kali	<3001	gen baby
A145	Cina	Perempuan	Berkahwin	52	2.88889	31.4815	problematic	low or marginal	Bad	1 and more then 1 disease	0- 2 kali	<3001	gen Z
L085	Melayu	Perempuan	Tidak berkahwin	45	2.5	25	inadequate	low or marginal	good	No disease	>2 kali	3001-9000	gen Z
M142	Bumiputera	Perempuan	Berkahwin	33	1.83333	13.8889	inadequate	low or marginal	good	No disease	>2 kali	<3001	gen Z
Y148	Cina	Perempuan	Berkahwin	70	3.88889	48.1481	excel	adequate	Bad	No disease	0- 2 kali	<3001	gen Y
A082	Melayu	Lelaki	Berkahwin	53	2.94444	32.4074	problematic	low or marginal	good	No disease	0- 2 kali	<3001	gen Y
A026	Cina	Lelaki	Berkahwin	54	3	33.3333	adequaet	adequate	Bad	No disease	0- 2 kali	>9000	Gen X
N036	Melayu	Perempuan	Berkahwin	52	2.88889	31.4815	problematic	low or marginal	good	No disease	>2 kali	3001-9000	gen Y
A076	India	Perempuan	Tidak berkahwin	45	2.5	25	inadequate	low or marginal	good	No disease	0- 2 kali	3001-9000	gen Z
L092	Melayu	Lelaki	Berkahwin	54	3	33.3333	adequaet	adequate	good	No disease	>2 kali	3001-9000	gen Y
A074	Melayu	Perempuan	Tidak berkahwin	56	3.11111	35.1852	adequaet	adequate	good	No disease	0- 2 kali	<3001	gen Y
Y205	Melayu	Perempuan	Tidak berkahwin	54	3	33.3333	adequaet	adequate	good	No disease	>2 kali	<3001	gen Y
A129	Bumiputera	Perempuan	Berpisah/ bercerai	44	2.44444	24.0741	inadequate	low or marginal	Bad	1 and more then 1 disease	0- 2 kali	<3001	gen Z
Y163	India	Lelaki	Berkahwin	42	2.33333	22.2222	inadequate	low or marginal	good	No disease	0- 2 kali	<3001	gen Y
Y184	Bumiputera	Perempuan	Berkahwin	43	2.38889	23.1481	inadequate	low or marginal	good	No disease	0- 2 kali	<3001	gen Y
A063	Melayu	Lelaki	Tidak berkahwin	51	2.83333	30.5556	problematic	low or marginal	Bad	No disease	>2 kali	3001-9000	gen Z
A024	Melayu	Perempuan	Berkahwin	54	3	33.3333	adequaet	adequate	good	No disease	>2 kali	3001-9000	gen Y
H059	Melayu	Perempuan	Berkahwin	55	3.05556	34.2593	adequaet	adequate	good	No disease	0- 2 kali	<3001	gen Y
Y031	Cina	Lelaki	Berkahwin	58	3.22222	37.037	adequaet	adequate	Bad	1 and more then 1 disease	0- 2 kali	3001-9000	Gen X
M133	Bumiputera	Perempuan	Tidak berkahwin	49	2.72222	28.7037	problematic	low or marginal	Bad	1 and more then 1 disease	>2 kali	<3001	gen Y
M132	Bumiputera	Perempuan	Tidak berkahwin	48	2.66667	27.7778	problematic	low or marginal	good	No disease	>2 kali	<3001	gen Z
H022	Melayu	Perempuan	Berkahwin	50	2.77778	29.6296	problematic	low or marginal	Bad	No disease	0- 2 kali	<3001	gen Y
L048	Melayu	Perempuan	Berkahwin	43	2.38889	23.1481	inadequate	low or marginal	good	1 and more then 1 disease	>2 kali	<3001	gen Y
Y203	Bumiputera	Perempuan	Berkahwin	56	3.11111	35.1852	adequaet	adequate	good	#NULL!	0- 2 kali	<3001	gen baby
Y072	Melayu	Perempuan	Tidak berkahwin	46	2.55556	25.9259	problematic	low or marginal	good	No disease	>2 kali	<3001	gen Y
M071	Melayu	Lelaki	Berkahwin	55	3.05556	34.2593	adequaet	adequate	good	No disease	>2 kali	<3001	Gen X
Y074	Melayu	Perempuan	Berkahwin	53	2.94444	32.4074	problematic	low or marginal	good	No disease	>2 kali	<3001	gen baby
Y187	Melayu	Lelaki	Tidak berkahwin	58	3.22222	37.037	adequaet	adequate	Bad	No disease	>2 kali	<3001	gen Z
L008	Cina	Lelaki	Berkahwin	45	2.5	25	inadequate	low or marginal	Bad	No disease	0- 2 kali	<3001	Gen X
Y081	Melayu	Perempuan	Berkahwin	70	3.88889	48.1481	excel	adequate	good	No disease	>2 kali	3001-9000	gen baby
H004	Melayu	Perempuan	Berkahwin	54	3	33.3333	adequaet	adequate	Bad	1 and more then 1 disease	>2 kali	<3001	gen Y
A106	Melayu	Perempuan	Tidak berkahwin	55	3.05556	34.2593	adequaet	adequate	good	No disease	0- 2 kali	<3001	gen Y
H021	Melayu	Perempuan	Berkahwin	39	2.16667	19.4444	inadequate	low or marginal	Bad	1 and more then 1 disease	>2 kali	3001-9000	Gen X
H029	Melayu	Lelaki	Tidak berkahwin	60	3.33333	38.8889	adequaet	adequate	Bad	No disease	0- 2 kali	<3001	gen Z
Y002	Melayu	Lelaki	Berkahwin	52	2.88889	31.4815	problematic	low or marginal	good	No disease	>2 kali	>9000	Gen X
Y008	Melayu	Lelaki	Tidak berkahwin	51	2.83333	30.5556	problematic	low or marginal	Bad	No disease	0- 2 kali	<3001	gen Z
M138	Bumiputera	Perempuan	Tidak berkahwin	67	3.72222	45.3704	excel	adequate	good	No disease	>2 kali	3001-9000	gen Z
L001	Melayu	Lelaki	Berkahwin	55	3.05556	34.2593	adequaet	adequate	good	1 and more then 1 disease	>2 kali	<3001	gen Y
Y142	India	Perempuan	Berkahwin	19	1.05556	0.925926	inadequate	low or marginal	good	No disease	>2 kali	<3001	gen baby
N136	Melayu	Perempuan	Berkahwin	53	2.94444	32.4074	problematic	low or marginal	good	1 and more then 1 disease	>2 kali	<3001	gen baby
Y118	Cina	Perempuan	Berkahwin	59	3.27778	37.963	adequaet	adequate	good	No disease	>2 kali	<3001	gen baby
L015	India	Lelaki	Tidak berkahwin	62	3.44444	40.7407	adequaet	adequate	good	1 and more then 1 disease	>2 kali	3001-9000	Gen X
Y043	Melayu	Lelaki	Tidak berkahwin	52	2.88889	31.4815	problematic	low or marginal	good	No disease	0- 2 kali	3001-9000	gen Z
Y044	Melayu	Lelaki	Tidak berkahwin	45	2.5	25	inadequate	low or marginal	good	No disease	>2 kali	<3001	gen Z
L094	India	Perempuan	Berkahwin	54	3	33.3333	adequaet	adequate	good	No disease	>2 kali	3001-9000	Gen X
H020	India	Lelaki	Tidak berkahwin	38	2.11111	18.5185	inadequate	low or marginal	good	1 and more then 1 disease	>2 kali	3001-9000	gen Z
Y242	Melayu	Perempuan	Tidak berkahwin	51	2.83333	30.5556	problematic	low or marginal	good	No disease	0- 2 kali	<3001	gen Y
Y108	India	Perempuan	Berkahwin	54	3	33.3333	adequaet	adequate	good	No disease	0- 2 kali	3001-9000	Gen X
L082	Cina	Perempuan	Berkahwin	53	2.94444	32.4074	problematic	low or marginal	Bad	No disease	0- 2 kali	3001-9000	Gen X
L081	Cina	Lelaki	Berkahwin	53	2.94444	32.4074	problematic	low or marginal	Bad	No disease	0- 2 kali	3001-9000	Gen X
Y239	Melayu	Perempuan	Tidak berkahwin	61	3.38889	39.8148	adequaet	adequate	good	No disease	>2 kali	<3001	gen Z
A088	Melayu	Lelaki	Berkahwin	47	2.61111	26.8519	problematic	low or marginal	good	No disease	>2 kali	<3001	gen baby
Y001	Melayu	Lelaki	Berkahwin	43	2.38889	23.1481	inadequate	low or marginal	good	No disease	0- 2 kali	<3001	Gen X
Y153	Cina	Lelaki	Berkahwin	43	2.38889	23.1481	inadequate	low or marginal	Bad	No disease	0- 2 kali	<3001	gen Y
L067	Bumiputera	Perempuan	Berkahwin	49	2.72222	28.7037	problematic	low or marginal	Bad	1 and more then 1 disease	>2 kali	#NULL!	gen baby
Y222	Melayu	Perempuan	Berkahwin	52	2.88889	31.4815	problematic	low or marginal	Bad	1 and more then 1 disease	>2 kali	<3001	gen baby
L034	Melayu	Lelaki	Berkahwin	54	3	33.3333	adequaet	adequate	good	No disease	>2 kali	<3001	gen baby
Y166	Cina	Lelaki	Berkahwin	36	2	16.6667	inadequate	low or marginal	Bad	1 and more then 1 disease	0- 2 kali	<3001	Gen X
Y089	Melayu	Perempuan	Berkahwin	38	2.11111	18.5185	inadequate	low or marginal	good	1 and more then 1 disease	0- 2 kali	3001-9000	gen Y
M067	Melayu	Perempuan	Tidak berkahwin	50	2.77778	29.6296	problematic	low or marginal	good	No disease	>2 kali	3001-9000	gen Z
M016	Cina	Lelaki	Tidak berkahwin	69	3.83333	47.2222	excel	adequate	good	No disease	>2 kali	>9000	gen Y
L004	Cina	Perempuan	Tidak berkahwin	48	2.66667	27.7778	problematic	low or marginal	good	No disease	0- 2 kali	3001-9000	gen Y
Y255	Melayu	Perempuan	Kematian pasangan	51	2.83333	30.5556	problematic	low or marginal	Bad	1 and more then 1 disease	0- 2 kali	3001-9000	Gen X
M091	Cina	Perempuan	Berkahwin	50	2.77778	29.6296	problematic	low or marginal	good	No disease	0- 2 kali	3001-9000	Gen X
A141	Bumiputera	Perempuan	Tidak berkahwin	52	2.88889	31.4815	problematic	low or marginal	good	No disease	0- 2 kali	<3001	gen Y
M038	Melayu	Perempuan	Tidak berkahwin	46	2.55556	25.9259	problematic	low or marginal	Bad	No disease	>2 kali	<3001	gen Y
Y005	Melayu	Lelaki	Tidak berkahwin	51	2.83333	30.5556	problematic	low or marginal	good	No disease	>2 kali	<3001	gen Z
L076	Bumiputera	Perempuan	Berkahwin	44	2.44444	24.0741	inadequate	low or marginal	Bad	1 and more then 1 disease	>2 kali	<3001	Gen X
L072	Bumiputera	Lelaki	Berkahwin	37	2.05556	17.5926	inadequate	low or marginal	Bad	No disease	>2 kali	3001-9000	gen baby
NID083	Cina	Perempuan	Berkahwin	50	2.77778	29.6296	problematic	low or marginal	Bad	No disease	0- 2 kali	<3001	gen baby
A028	Melayu	Lelaki	Berkahwin	46	2.55556	25.9259	problematic	low or marginal	good	No disease	0- 2 kali	3001-9000	gen Y
M134	Bumiputera	Lelaki	Tidak berkahwin	40	2.22222	20.3704	inadequate	low or marginal	Bad	No disease	>2 kali	<3001	gen Y
N005	Melayu	Lelaki	Tidak berkahwin	50	2.77778	29.6296	problematic	low or marginal	good	No disease	0- 2 kali	<3001	gen Z
A075	Melayu	Perempuan	Tidak berkahwin	51	2.83333	30.5556	problematic	low or marginal	Bad	No disease	0- 2 kali	3001-9000	gen Z
Y165	Cina	Lelaki	Berkahwin	53	2.94444	32.4074	problematic	low or marginal	Bad	No disease	0- 2 kali	<3001	gen Y
NID097	Melayu	Perempuan	Berkahwin	64	3.55556	42.5926	excel	adequate	good	No disease	>2 kali	>9000	Gen X
N041	Melayu	Perempuan	Berkahwin	54	3	33.3333	adequaet	adequate	good	No disease	0- 2 kali	<3001	gen Y
L077	Bumiputera	Perempuan	Berkahwin	45	2.5	25	inadequate	low or marginal	good	No disease	0- 2 kali	<3001	gen Y
NID086	Cina	Lelaki	Tidak berkahwin	44	2.44444	24.0741	inadequate	low or marginal	Bad	1 and more then 1 disease	0- 2 kali	3001-9000	gen Y
M045	Cina	Lelaki	Tidak berkahwin	24	1.33333	5.55556	inadequate	low or marginal	Bad	1 and more then 1 disease	>2 kali	<3001	#NULL!
N143	Melayu	Perempuan	Berpisah/ bercerai	51	2.83333	30.5556	problematic	low or marginal	good	No disease	0- 2 kali	<3001	gen Y
Y144	Cina	Perempuan	Tidak berkahwin	40	2.22222	20.3704	inadequate	low or marginal	good	No disease	0- 2 kali	<3001	gen Z
N039	Cina	Perempuan	Tidak berkahwin	47	2.61111	26.8519	problematic	low or marginal	good	No disease	0- 2 kali	3001-9000	gen Y
N025	Cina	Perempuan	Tidak berkahwin	55	3.05556	34.2593	adequaet	adequate	good	No disease	>2 kali	<3001	gen Z
L030	Melayu	Perempuan	Berkahwin	61	3.38889	39.8148	adequaet	adequate	good	1 and more then 1 disease	>2 kali	3001-9000	gen baby
A006	Melayu	Perempuan	Tidak berkahwin	49	2.72222	28.7037	problematic	low or marginal	good	No disease	>2 kali	<3001	Gen X
A065	Melayu	Perempuan	Tidak berkahwin	55	3.05556	34.2593	adequaet	adequate	good	No disease	0- 2 kali	<3001	gen Y
Y198	Bumiputera	Lelaki	Berkahwin	53	2.94444	32.4074	problematic	low or marginal	Bad	No disease	0- 2 kali	<3001	gen Y
M097	Cina	Perempuan	Tidak berkahwin	45	2.5	25	inadequate	low or marginal	Bad	No disease	0- 2 kali	3001-9000	Gen X
M098	Cina	Perempuan	Tidak berkahwin	45	2.5	25	inadequate	low or marginal	Bad	No disease	0- 2 kali	3001-9000	Gen X
Y133	India	Perempuan	Berkahwin	38	2.11111	18.5185	inadequate	low or marginal	good	No disease	0- 2 kali	<3001	gen Z
M052	Melayu	Lelaki	Tidak berkahwin	54	3	33.3333	adequaet	adequate	Bad	No disease	0- 2 kali	3001-9000	gen Y
L062	Bumiputera	Perempuan	Berkahwin	52	2.88889	31.4815	problematic	low or marginal	Bad	1 and more then 1 disease	>2 kali	<3001	gen Y
NID093	India	Lelaki	Tidak berkahwin	72	4	50	excel	adequate	Bad	1 and more then 1 disease	0- 2 kali	<3001	gen Y
N109	Melayu	Lelaki	Tidak berkahwin	44	2.44444	24.0741	inadequate	low or marginal	good	No disease	0- 2 kali	3001-9000	gen Y
Y136	India	Perempuan	Berkahwin	44	2.44444	24.0741	inadequate	low or marginal	good	No disease	0- 2 kali	3001-9000	gen Y
M087	Cina	Lelaki	Tidak berkahwin	42	2.33333	22.2222	inadequate	low or marginal	good	No disease	0- 2 kali	3001-9000	gen Y
H057	Melayu	Perempuan	Tidak berkahwin	57	3.16667	36.1111	adequaet	adequate	good	No disease	0- 2 kali	<3001	gen Z
Y021	Melayu	Lelaki	Berkahwin	53	2.94444	32.4074	problematic	low or marginal	good	No disease	>2 kali	<3001	Gen X
A125	Cina	Perempuan	Tidak berkahwin	49	2.72222	28.7037	problematic	low or marginal	good	No disease	>2 kali	<3001	gen Y
Y018	Melayu	Perempuan	Berkahwin	49	2.72222	28.7037	problematic	low or marginal	good	1 and more then 1 disease	0- 2 kali	3001-9000	gen baby
Y223	Bumiputera	Perempuan	Berkahwin	59	3.27778	37.963	adequaet	adequate	Bad	1 and more then 1 disease	>2 kali	<3001	Gen X
M006	Melayu	Perempuan	Tidak berkahwin	34	1.88889	14.8148	inadequate	low or marginal	good	No disease	0- 2 kali	3001-9000	gen Z
Y075	Melayu	Lelaki	Tidak berkahwin	50	2.77778	29.6296	problematic	low or marginal	good	No disease	0- 2 kali	<3001	gen Z
A043	Melayu	Perempuan	Tidak berkahwin	44	2.44444	24.0741	inadequate	low or marginal	Bad	No disease	>2 kali	3001-9000	gen Z
L061	Bumiputera	Perempuan	Tidak berkahwin	54	3	33.3333	adequaet	adequate	good	1 and more then 1 disease	>2 kali	<3001	gen Z
N125	Bumiputera	Perempuan	Tidak berkahwin	55	3.05556	34.2593	adequaet	adequate	Bad	No disease	>2 kali	<3001	gen Z
NID085	Cina	Lelaki	Tidak berkahwin	41	2.27778	21.2963	inadequate	low or marginal	Bad	1 and more then 1 disease	>2 kali	3001-9000	gen Y
Y149	Cina	Perempuan	Berpisah/ bercerai	42	2.33333	22.2222	inadequate	low or marginal	good	No disease	>2 kali	<3001	Gen X
Y151	Cina	Perempuan	Tidak berkahwin	44	2.44444	24.0741	inadequate	low or marginal	good	No disease	0- 2 kali	<3001	gen Y
A012	Cina	Lelaki	Berkahwin	37	2.05556	17.5926	inadequate	low or marginal	good	No disease	0- 2 kali	3001-9000	Gen X
Y143	Cina	Perempuan	Berkahwin	50	2.77778	29.6296	problematic	low or marginal	Bad	No disease	>2 kali	<3001	Gen X
L036	Melayu	Perempuan	Tidak berkahwin	34	1.88889	14.8148	inadequate	low or marginal	good	No disease	0- 2 kali	<3001	gen Y
Y004	Melayu	Perempuan	Berkahwin	53	2.94444	32.4074	problematic	low or marginal	Bad	1 and more then 1 disease	0- 2 kali	<3001	gen Y
Y164	Cina	Perempuan	Berkahwin	41	2.27778	21.2963	inadequate	low or marginal	good	1 and more then 1 disease	>2 kali	<3001	Gen X
Y145	Cina	Lelaki	Tidak berkahwin	46	2.55556	25.9259	problematic	low or marginal	good	No disease	>2 kali	<3001	gen Y
N052	Melayu	Perempuan	Berkahwin	43	2.38889	23.1481	inadequate	low or marginal	Bad	1 and more then 1 disease	0- 2 kali	<3001	gen baby
L064	Melayu	Perempuan	Berkahwin	60	3.33333	38.8889	adequaet	adequate	Bad	1 and more then 1 disease	0- 2 kali	3001-9000	gen baby
M060	Melayu	Lelaki	Tidak berkahwin	52	2.88889	31.4815	problematic	low or marginal	good	No disease	0- 2 kali	<3001	gen Z
A010	Cina	Lelaki	Tidak berkahwin	45	2.5	25	inadequate	low or marginal	good	No disease	>2 kali	3001-9000	Gen X
N042	Melayu	Lelaki	Tidak berkahwin	47	2.61111	26.8519	problematic	low or marginal	good	No disease	>2 kali	<3001	gen Y
Y016	Melayu	Lelaki	Berkahwin	43	2.38889	23.1481	inadequate	low or marginal	good	No disease	>2 kali	<3001	gen Y
M029	Melayu	Lelaki	Tidak berkahwin	64	3.55556	42.5926	excel	adequate	good	No disease	>2 kali	3001-9000	gen Z
N124	Bumiputera	Perempuan	Tidak berkahwin	56	3.11111	35.1852	adequaet	adequate	Bad	No disease	>2 kali	<3001	gen Y
Y235	Cina	Perempuan	Berkahwin	72	4	50	excel	adequate	good	No disease	>2 kali	<3001	gen baby
M018	Melayu	Perempuan	Tidak berkahwin	57	3.16667	36.1111	adequaet	adequate	good	No disease	0- 2 kali	<3001	gen Y
H015	Melayu	Perempuan	Berpisah/ bercerai	49	2.72222	28.7037	problematic	low or marginal	Bad	1 and more then 1 disease	0- 2 kali	<3001	Gen X
L023	Melayu	Perempuan	Kematian pasangan	54	3	33.3333	adequaet	adequate	good	1 and more then 1 disease	>2 kali	<3001	gen Y
H013	Cina	Lelaki	Berkahwin	45	2.5	25	inadequate	low or marginal	good	No disease	0- 2 kali	>9000	Gen X
Y109	Melayu	Perempuan	Berkahwin	44	2.44444	24.0741	inadequate	low or marginal	good	No disease	>2 kali	3001-9000	Gen X
